# Supplementary material for: Asymmetric synthesis of multiple quaternary stereocentre-containing cyclopentyls by oxazolidinone-promoted Nazarov cyclizations
Source: Chem Sci. 2018 Apr 20;9(20):4644–9. doi: 10.1039/c8sc00031j (PMC5969496; doi:10.1039/c8sc00031j)
Supplement: Supplementary file 2 [file SC-009-C8SC00031J-s002.cif]

# Electronic Supplementary Material (ESI) for Chemical Science.
# This journal is © The Royal Society of Chemistry 2018

####################################################################### 
# 
# This file contains crystal structure data downloaded from the 
# Cambridge Structural Database (CSD) hosted by the Cambridge 
# Crystallographic Data Centre (CCDC).
# 
# Full information about CCDC data access policies and citation 
# guidelines are available at http://www.ccdc.cam.ac.uk/access/V1 
# 
# Audit and citation data items may have been added by the CCDC. 
# Please retain this information to preserve the provenance of 
# this file and to allow appropriate attribution of the data. 
# 
#######################################################################

data_shelx
_audit_block_doi                 10.5517/ccdc.csd.cc1yx8bg
_database_code_depnum_ccdc_archive 'CCDC 1814626'
_audit_update_record             
;
2018-01-04 deposited with the CCDC.
2018-04-20 downloaded from the CCDC.
;

_audit_creation_method           SHELXL-2016/6
_shelx_SHELXL_version_number     2016/6
_chemical_name_systematic        ?
_chemical_name_common            ?
_chemical_melting_point          ?
_chemical_formula_moiety         ?
_chemical_formula_sum            'C32 H33 N O3'
_chemical_formula_weight         479.59
_chemical_oxdiff_usercomment     'Bernie Flynn RV-17.3'

loop_
_atom_type_symbol
_atom_type_description
_atom_type_scat_dispersion_real
_atom_type_scat_dispersion_imag
_atom_type_scat_source
C C 0.0033 0.0016 'International Tables Vol C Tables 4.2.6.8 and 6.1.1.4'
H H 0.0000 0.0000 'International Tables Vol C Tables 4.2.6.8 and 6.1.1.4'
N N 0.0061 0.0033 'International Tables Vol C Tables 4.2.6.8 and 6.1.1.4'
O O 0.0106 0.0060 'International Tables Vol C Tables 4.2.6.8 and 6.1.1.4'

_space_group_crystal_system      trigonal
_space_group_IT_number           152
_space_group_name_H-M_alt        'P 31 2 1'
_space_group_name_Hall           'P 31 2"'

_shelx_space_group_comment       
;
The symmetry employed for this shelxl refinement is uniquely defined
by the following loop, which should always be used as a source of
symmetry information in preference to the above space-group names.
They are only intended as comments.
;

loop_
_space_group_symop_operation_xyz
'x, y, z'
'-y, x-y, z+1/3'
'-x+y, -x, z+2/3'
'y, x, -z'
'x-y, -y, -z+2/3'
'-x, -x+y, -z+1/3'

_cell_length_a                   12.0961(4)
_cell_length_b                   12.0961(4)
_cell_length_c                   30.6664(11)
_cell_angle_alpha                90
_cell_angle_beta                 90
_cell_angle_gamma                120
_cell_volume                     3885.8(3)
_cell_formula_units_Z            6
_cell_measurement_temperature    130.01(10)
_cell_measurement_reflns_used    9828
_cell_measurement_theta_min      3.6260
_cell_measurement_theta_max      31.4730

_exptl_crystal_description       slab
_exptl_crystal_colour            colourless
_exptl_crystal_density_meas      ?
_exptl_crystal_density_method    ?
_exptl_crystal_density_diffrn    1.230
_exptl_crystal_F_000             1536
_exptl_transmission_factor_min   ?
_exptl_transmission_factor_max   ?
_exptl_crystal_size_max          0.662
_exptl_crystal_size_mid          0.645
_exptl_crystal_size_min          0.161
_exptl_absorpt_coefficient_mu    0.078
_shelx_estimated_absorpt_T_min   ?
_shelx_estimated_absorpt_T_max   ?
_exptl_absorpt_correction_T_min  0.06463
_exptl_absorpt_correction_T_max  1.00000
_exptl_absorpt_correction_type   multi-scan
_exptl_absorpt_process_details   
;
CrysAlisPro 1.171.38.43 (Rigaku Oxford Diffraction, 2015)
Empirical absorption correction using spherical harmonics,
 implemented in SCALE3 ABSPACK scaling algorithm.
;
_oxdiff_exptl_absorpt_empirical_full_min 0.492
_oxdiff_exptl_absorpt_empirical_full_max 11.731
_oxdiff_exptl_absorpt_empirical_details 
;
Empirical correction (ABSPACK) includes:
- Absorption correction using spherical harmonics
- Frame scaling
;
_diffrn_ambient_temperature      130.01(10)
_diffrn_ambient_environment      N~2~
_diffrn_source                   'micro-focus sealed X-ray tube'
_diffrn_source_type              'SuperNova (Mo) X-ray Source'
_diffrn_radiation_probe          x-ray
_diffrn_radiation_type           'Mo K\a'
_diffrn_radiation_wavelength     0.71073
_diffrn_radiation_monochromator  mirror
_diffrn_measurement_device       'four-circle diffractometer'
_diffrn_measurement_device_type  'SuperNova, Dual, Cu at zero, Atlas'
_diffrn_detector                 'CCD plate'
_diffrn_detector_type            Atlas
_diffrn_measurement_method       '\w scans'
_diffrn_detector_area_resol_mean 10.2273
_diffrn_reflns_number            52026
_diffrn_reflns_av_unetI/netI     0.0527
_diffrn_reflns_av_R_equivalents  0.0510
_diffrn_reflns_limit_h_min       -20
_diffrn_reflns_limit_h_max       19
_diffrn_reflns_limit_k_min       -19
_diffrn_reflns_limit_k_max       19
_diffrn_reflns_limit_l_min       -50
_diffrn_reflns_limit_l_max       42
_diffrn_reflns_theta_min         3.293
_diffrn_reflns_theta_max         36.461
_diffrn_reflns_theta_full        25.242
_diffrn_measured_fraction_theta_max 0.975
_diffrn_measured_fraction_theta_full 0.997
_diffrn_reflns_Laue_measured_fraction_max 0.975
_diffrn_reflns_Laue_measured_fraction_full 0.997
_diffrn_reflns_point_group_measured_fraction_max 0.963
_diffrn_reflns_point_group_measured_fraction_full 0.998
_reflns_number_total             12232
_reflns_number_gt                8765
_reflns_threshold_expression     'I > 2\s(I)'
_reflns_Friedel_coverage         0.783
_reflns_Friedel_fraction_max     0.949
_reflns_Friedel_fraction_full    0.999

_reflns_special_details          
;
 Reflections were merged by SHELXL according to the crystal
 class for the calculation of statistics and refinement.
 
 _reflns_Friedel_fraction is defined as the number of unique
 Friedel pairs measured divided by the number that would be
 possible theoretically, ignoring centric projections and
 systematic absences.
;

_computing_data_collection       'CrysAlisPro 1.171.38.43 (Rigaku OD, 2015)'
_computing_cell_refinement       'CrysAlisPro 1.171.38.43 (Rigaku OD, 2015)'
_computing_data_reduction        'CrysAlisPro 1.171.38.43 (Rigaku OD, 2015)'
_computing_structure_solution    ?
_computing_structure_refinement  'SHELXL-2016/6 (Sheldrick, 2016)'
_computing_molecular_graphics    ?
_computing_publication_material  ?
_refine_special_details          ?
_refine_ls_structure_factor_coef Fsqd
_refine_ls_matrix_type           full
_refine_ls_weighting_scheme      calc
_refine_ls_weighting_details     
'w=1/[\s^2^(Fo^2^)+(0.0507P)^2^+0.9080P] where P=(Fo^2^+2Fc^2^)/3'
_atom_sites_solution_primary     ?
_atom_sites_solution_secondary   ?
_atom_sites_solution_hydrogens   geom
_refine_ls_hydrogen_treatment    constr
_refine_ls_extinction_method     none
_refine_ls_extinction_coef       .
_refine_ls_abs_structure_details 
;
 Flack x determined using 2978 quotients [(I+)-(I-)]/[(I+)+(I-)]
 (Parsons, Flack and Wagner, Acta Cryst. B69 (2013) 249-259).
;
_refine_ls_abs_structure_Flack   0.3(4)
_chemical_absolute_configuration rm
_refine_ls_number_reflns         12232
_refine_ls_number_parameters     329
_refine_ls_number_restraints     0
_refine_ls_R_factor_all          0.0879
_refine_ls_R_factor_gt           0.0546
_refine_ls_wR_factor_ref         0.1439
_refine_ls_wR_factor_gt          0.1232
_refine_ls_goodness_of_fit_ref   1.033
_refine_ls_restrained_S_all      1.033
_refine_ls_shift/su_max          0.000
_refine_ls_shift/su_mean         0.000

loop_
_atom_site_label
_atom_site_type_symbol
_atom_site_fract_x
_atom_site_fract_y
_atom_site_fract_z
_atom_site_U_iso_or_equiv
_atom_site_adp_type
_atom_site_occupancy
_atom_site_site_symmetry_order
_atom_site_calc_flag
_atom_site_refinement_flags_posn
_atom_site_refinement_flags_adp
_atom_site_refinement_flags_occupancy
_atom_site_disorder_assembly
_atom_site_disorder_group
C1 C 0.21750(18) 0.49837(19) 0.66619(5) 0.0241(3) Uani 1 1 d . . . . .
C2 C 0.2790(2) 0.3831(2) 0.70948(6) 0.0279(4) Uani 1 1 d . . . . .
H9 H 0.340343 0.353620 0.705131 0.033 Uiso 1 1 calc R U . . .
C3 C 0.34997(18) 0.5246(2) 0.72539(6) 0.0260(4) Uani 1 1 d . . . . .
H3 H 0.436678 0.567979 0.713393 0.031 Uiso 1 1 calc R U . . .
C4 C 0.28839(17) 0.69238(18) 0.71000(5) 0.0229(3) Uani 1 1 d . . . . .
C5 C 0.41185(18) 0.8118(2) 0.70529(6) 0.0278(4) Uani 1 1 d . . . . .
C6 C 0.39941(19) 0.91439(19) 0.73051(6) 0.0281(4) Uani 1 1 d . . . . .
C7 C 0.25013(18) 0.86147(19) 0.72683(6) 0.0255(3) Uani 1 1 d . . . . .
C8 C 0.19653(18) 0.71799(18) 0.72157(5) 0.0240(3) Uani 1 1 d . . . . .
C9 C 0.1730(2) 0.29237(19) 0.73938(6) 0.0279(4) Uani 1 1 d . . . . .
C10 C 0.0471(2) 0.2628(2) 0.73295(6) 0.0297(4) Uani 1 1 d . . . . .
H10 H 0.025978 0.291992 0.708026 0.036 Uiso 1 1 calc R U . . .
C11 C -0.0475(3) 0.1902(2) 0.76322(8) 0.0401(5) Uani 1 1 d . . . . .
H11 H -0.131248 0.171068 0.758524 0.048 Uiso 1 1 calc R U . . .
C12 C -0.0162(3) 0.1469(2) 0.80030(8) 0.0495(7) Uani 1 1 d . . . . .
H12 H -0.078432 0.100927 0.821106 0.059 Uiso 1 1 calc R U . . .
C13 C 0.1077(3) 0.1718(2) 0.80660(8) 0.0497(7) Uani 1 1 d . . . . .
H13 H 0.127792 0.140285 0.831165 0.060 Uiso 1 1 calc R U . . .
C14 C 0.2020(3) 0.2440(2) 0.77622(7) 0.0381(5) Uani 1 1 d . . . . .
H14 H 0.284909 0.260035 0.780482 0.046 Uiso 1 1 calc R U . . .
C15 C 0.35723(19) 0.54668(19) 0.77394(6) 0.0248(3) Uani 1 1 d . . . . .
C16 C 0.25371(19) 0.5340(2) 0.79809(6) 0.0267(4) Uani 1 1 d . . . . .
H16 H 0.176932 0.511317 0.784180 0.032 Uiso 1 1 calc R U . . .
C17 C 0.2649(2) 0.5551(2) 0.84283(6) 0.0330(4) Uani 1 1 d . . . . .
H17 H 0.196346 0.548830 0.858638 0.040 Uiso 1 1 calc R U . . .
C18 C 0.3784(3) 0.5857(2) 0.86403(6) 0.0382(5) Uani 1 1 d . . . . .
H18 H 0.385177 0.598178 0.894058 0.046 Uiso 1 1 calc R U . . .
C19 C 0.4808(3) 0.5975(2) 0.84040(7) 0.0400(5) Uani 1 1 d . . . . .
H19 H 0.556614 0.617681 0.854542 0.048 Uiso 1 1 calc R U . . .
C20 C 0.4709(2) 0.5793(2) 0.79526(7) 0.0325(4) Uani 1 1 d . . . . .
H20 H 0.540730 0.589102 0.779397 0.039 Uiso 1 1 calc R U . . .
C21 C 0.05814(19) 0.6239(2) 0.72719(7) 0.0316(4) Uani 1 1 d . . . . .
H21A H 0.008821 0.647358 0.708859 0.047 Uiso 1 1 calc R U . . .
H21B H 0.034416 0.623419 0.757097 0.047 Uiso 1 1 calc R U . . .
H21C H 0.042059 0.540386 0.719245 0.047 Uiso 1 1 calc R U . . .
C22 C 0.1911(2) 0.8869(2) 0.76749(7) 0.0371(5) Uani 1 1 d . . . . .
H22A H 0.195182 0.838655 0.791664 0.056 Uiso 1 1 calc R U . . .
H22B H 0.103583 0.861606 0.761683 0.056 Uiso 1 1 calc R U . . .
H22C H 0.237710 0.976229 0.774416 0.056 Uiso 1 1 calc R U . . .
C23 C 0.4875(2) 1.0493(2) 0.71277(7) 0.0341(5) Uani 1 1 d . . . . .
H23A H 0.572697 1.061466 0.709921 0.041 Uiso 1 1 calc R U . . .
H23B H 0.458489 1.054490 0.683742 0.041 Uiso 1 1 calc R U . . .
C24 C 0.4960(3) 1.1590(2) 0.73982(8) 0.0445(6) Uani 1 1 d . . . . .
H24A H 0.412132 1.147667 0.743523 0.067 Uiso 1 1 calc R U . . .
H24B H 0.549425 1.238324 0.725126 0.067 Uiso 1 1 calc R U . . .
H24C H 0.531787 1.160063 0.767866 0.067 Uiso 1 1 calc R U . . .
C25 C 0.4387(2) 0.9007(2) 0.77794(6) 0.0367(5) Uani 1 1 d . . . . .
H25A H 0.428218 0.959053 0.796849 0.044 Uiso 1 1 calc R U . . .
H25B H 0.381185 0.814651 0.788161 0.044 Uiso 1 1 calc R U . . .
C26 C 0.5752(3) 0.9272(3) 0.78197(10) 0.0585(8) Uani 1 1 d . . . . .
H26A H 0.633419 1.016378 0.777119 0.088 Uiso 1 1 calc R U . . .
H26B H 0.590004 0.877852 0.760682 0.088 Uiso 1 1 calc R U . . .
H26C H 0.588401 0.904187 0.810666 0.088 Uiso 1 1 calc R U . . .
C27 C 0.21922(19) 0.91303(18) 0.68519(6) 0.0262(3) Uani 1 1 d . . . . .
C28 C 0.1866(2) 1.0091(2) 0.68675(8) 0.0364(5) Uani 1 1 d . . . . .
H28 H 0.179615 1.040339 0.713688 0.044 Uiso 1 1 calc R U . . .
C29 C 0.1646(3) 1.0584(2) 0.64913(9) 0.0452(6) Uani 1 1 d . . . . .
H29 H 0.143333 1.122247 0.651066 0.054 Uiso 1 1 calc R U . . .
C30 C 0.1742(2) 1.0132(2) 0.60860(8) 0.0404(5) Uani 1 1 d . . . . .
H30 H 0.160770 1.047281 0.583304 0.048 Uiso 1 1 calc R U . . .
C31 C 0.2040(2) 0.9169(2) 0.60620(7) 0.0331(4) Uani 1 1 d . . . . .
H31 H 0.208934 0.885033 0.579124 0.040 Uiso 1 1 calc R U . . .
C32 C 0.2267(2) 0.8672(2) 0.64387(6) 0.0291(4) Uani 1 1 d . . . . .
H32 H 0.247116 0.802767 0.641648 0.035 Uiso 1 1 calc R U . . .
N1 N 0.27365(15) 0.57032(16) 0.70244(5) 0.0240(3) Uani 1 1 d . . . . .
O1 O 0.16616(14) 0.52103(15) 0.63647(4) 0.0290(3) Uani 1 1 d . . . . .
O2 O 0.22611(14) 0.39071(15) 0.66773(4) 0.0271(3) Uani 1 1 d . . . . .
O3 O 0.50488(15) 0.82420(17) 0.68544(5) 0.0390(4) Uani 1 1 d . . . . .

loop_
_atom_site_aniso_label
_atom_site_aniso_U_11
_atom_site_aniso_U_22
_atom_site_aniso_U_33
_atom_site_aniso_U_23
_atom_site_aniso_U_13
_atom_site_aniso_U_12
C1 0.0228(8) 0.0314(9) 0.0163(7) -0.0001(6) -0.0002(6) 0.0123(7)
C2 0.0319(9) 0.0413(11) 0.0197(7) -0.0036(7) -0.0037(7) 0.0251(9)
C3 0.0220(8) 0.0389(10) 0.0188(7) -0.0022(7) -0.0024(6) 0.0166(8)
C4 0.0212(7) 0.0265(8) 0.0159(6) -0.0005(6) -0.0013(6) 0.0082(7)
C5 0.0223(8) 0.0327(10) 0.0208(8) -0.0015(7) -0.0010(6) 0.0080(7)
C6 0.0246(8) 0.0274(9) 0.0203(7) -0.0020(6) 0.0000(6) 0.0041(7)
C7 0.0250(8) 0.0251(8) 0.0208(7) -0.0014(6) 0.0049(6) 0.0082(7)
C8 0.0216(8) 0.0261(8) 0.0178(7) 0.0014(6) 0.0016(6) 0.0070(7)
C9 0.0409(11) 0.0286(9) 0.0210(8) -0.0032(7) -0.0032(7) 0.0225(9)
C10 0.0368(11) 0.0272(9) 0.0248(8) 0.0008(7) -0.0005(7) 0.0158(8)
C11 0.0437(13) 0.0296(10) 0.0377(11) 0.0026(9) 0.0067(10) 0.0113(10)
C12 0.0702(19) 0.0287(11) 0.0357(11) 0.0094(9) 0.0104(12) 0.0143(12)
C13 0.088(2) 0.0344(12) 0.0290(10) 0.0069(9) -0.0044(12) 0.0324(14)
C14 0.0595(15) 0.0367(11) 0.0290(10) -0.0014(8) -0.0094(10) 0.0322(11)
C15 0.0257(8) 0.0304(9) 0.0187(7) -0.0020(6) -0.0045(6) 0.0143(7)
C16 0.0295(9) 0.0312(9) 0.0194(7) -0.0001(6) -0.0012(6) 0.0150(8)
C17 0.0470(12) 0.0345(10) 0.0205(8) 0.0013(7) 0.0030(8) 0.0226(9)
C18 0.0625(15) 0.0375(11) 0.0195(8) -0.0035(8) -0.0109(9) 0.0285(11)
C19 0.0478(13) 0.0438(13) 0.0322(10) -0.0083(9) -0.0229(10) 0.0258(11)
C20 0.0310(10) 0.0401(11) 0.0297(9) -0.0030(8) -0.0084(8) 0.0203(9)
C21 0.0220(8) 0.0284(9) 0.0386(10) 0.0023(8) 0.0043(7) 0.0082(8)
C22 0.0404(12) 0.0350(11) 0.0292(10) -0.0021(8) 0.0131(9) 0.0137(9)
C23 0.0287(10) 0.0298(10) 0.0266(9) 0.0012(7) 0.0021(7) 0.0017(8)
C24 0.0470(14) 0.0288(10) 0.0368(11) -0.0009(9) 0.0010(10) 0.0033(10)
C25 0.0396(12) 0.0338(11) 0.0205(8) -0.0034(7) -0.0059(8) 0.0062(9)
C26 0.0485(16) 0.0625(19) 0.0472(15) -0.0065(13) -0.0235(12) 0.0148(14)
C27 0.0246(8) 0.0236(8) 0.0255(8) -0.0003(6) 0.0024(6) 0.0083(7)
C28 0.0390(11) 0.0312(10) 0.0390(11) -0.0055(8) -0.0025(9) 0.0174(9)
C29 0.0532(15) 0.0348(12) 0.0532(14) -0.0018(10) -0.0072(12) 0.0262(12)
C30 0.0420(12) 0.0341(11) 0.0414(12) 0.0065(9) -0.0072(10) 0.0163(10)
C31 0.0357(11) 0.0309(10) 0.0282(9) 0.0027(7) 0.0000(8) 0.0132(8)
C32 0.0329(10) 0.0291(9) 0.0249(8) 0.0015(7) 0.0025(7) 0.0152(8)
N1 0.0249(7) 0.0292(8) 0.0177(6) -0.0005(5) -0.0034(5) 0.0133(6)
O1 0.0310(7) 0.0364(8) 0.0184(5) -0.0009(5) -0.0050(5) 0.0160(6)
O2 0.0318(7) 0.0363(7) 0.0178(5) -0.0036(5) -0.0026(5) 0.0205(6)
O3 0.0231(7) 0.0457(10) 0.0389(8) -0.0042(7) 0.0067(6) 0.0102(7)

_geom_special_details            
;
 All esds (except the esd in the dihedral angle between two l.s. planes)
 are estimated using the full covariance matrix.  The cell esds are taken
 into account individually in the estimation of esds in distances, angles
 and torsion angles; correlations between esds in cell parameters are only
 used when they are defined by crystal symmetry.  An approximate (isotropic)
 treatment of cell esds is used for estimating esds involving l.s. planes.
;

loop_
_geom_bond_atom_site_label_1
_geom_bond_atom_site_label_2
_geom_bond_distance
_geom_bond_site_symmetry_2
_geom_bond_publ_flag
C1 O1 1.209(2) . ?
C1 O2 1.358(2) . ?
C1 N1 1.365(2) . ?
C2 O2 1.454(2) . ?
C2 C9 1.511(3) . ?
C2 C3 1.561(3) . ?
C2 H9 0.9800 . ?
C3 N1 1.471(2) . ?
C3 C15 1.507(2) . ?
C3 H3 0.9800 . ?
C4 C8 1.342(3) . ?
C4 N1 1.415(3) . ?
C4 C5 1.477(3) . ?
C5 O3 1.221(2) . ?
C5 C6 1.532(3) . ?
C6 C23 1.535(3) . ?
C6 C25 1.565(3) . ?
C6 C7 1.590(3) . ?
C7 C8 1.528(3) . ?
C7 C22 1.542(3) . ?
C7 C27 1.547(3) . ?
C8 C21 1.491(3) . ?
C9 C10 1.393(3) . ?
C9 C14 1.396(3) . ?
C10 C11 1.392(3) . ?
C10 H10 0.9300 . ?
C11 C12 1.382(4) . ?
C11 H11 0.9300 . ?
C12 C13 1.387(5) . ?
C12 H12 0.9300 . ?
C13 C14 1.391(4) . ?
C13 H13 0.9300 . ?
C14 H14 0.9300 . ?
C15 C20 1.389(3) . ?
C15 C16 1.396(3) . ?
C16 C17 1.390(3) . ?
C16 H16 0.9300 . ?
C17 C18 1.392(3) . ?
C17 H17 0.9300 . ?
C18 C19 1.380(4) . ?
C18 H18 0.9300 . ?
C19 C20 1.397(3) . ?
C19 H19 0.9300 . ?
C20 H20 0.9300 . ?
C21 H21A 0.9600 . ?
C21 H21B 0.9600 . ?
C21 H21C 0.9600 . ?
C22 H22A 0.9600 . ?
C22 H22B 0.9600 . ?
C22 H22C 0.9600 . ?
C23 C24 1.524(3) . ?
C23 H23A 0.9700 . ?
C23 H23B 0.9700 . ?
C24 H24A 0.9600 . ?
C24 H24B 0.9600 . ?
C24 H24C 0.9600 . ?
C25 C26 1.521(4) . ?
C25 H25A 0.9700 . ?
C25 H25B 0.9700 . ?
C26 H26A 0.9600 . ?
C26 H26B 0.9600 . ?
C26 H26C 0.9600 . ?
C27 C28 1.402(3) . ?
C27 C32 1.404(3) . ?
C28 C29 1.385(3) . ?
C28 H28 0.9300 . ?
C29 C30 1.386(4) . ?
C29 H29 0.9300 . ?
C30 C31 1.383(3) . ?
C30 H30 0.9300 . ?
C31 C32 1.392(3) . ?
C31 H31 0.9300 . ?
C32 H32 0.9300 . ?

loop_
_geom_angle_atom_site_label_1
_geom_angle_atom_site_label_2
_geom_angle_atom_site_label_3
_geom_angle
_geom_angle_site_symmetry_1
_geom_angle_site_symmetry_3
_geom_angle_publ_flag
O1 C1 O2 122.55(17) . . ?
O1 C1 N1 128.14(19) . . ?
O2 C1 N1 109.31(15) . . ?
O2 C2 C9 109.86(16) . . ?
O2 C2 C3 102.95(15) . . ?
C9 C2 C3 114.12(15) . . ?
O2 C2 H9 109.9 . . ?
C9 C2 H9 109.9 . . ?
C3 C2 H9 109.9 . . ?
N1 C3 C15 113.46(15) . . ?
N1 C3 C2 99.09(14) . . ?
C15 C3 C2 117.02(16) . . ?
N1 C3 H3 108.9 . . ?
C15 C3 H3 108.9 . . ?
C2 C3 H3 108.9 . . ?
C8 C4 N1 126.68(17) . . ?
C8 C4 C5 110.44(18) . . ?
N1 C4 C5 122.88(17) . . ?
O3 C5 C4 126.0(2) . . ?
O3 C5 C6 127.57(19) . . ?
C4 C5 C6 106.38(16) . . ?
C5 C6 C23 112.67(17) . . ?
C5 C6 C25 103.01(18) . . ?
C23 C6 C25 110.87(16) . . ?
C5 C6 C7 100.95(15) . . ?
C23 C6 C7 116.59(18) . . ?
C25 C6 C7 111.56(16) . . ?
C8 C7 C22 109.64(16) . . ?
C8 C7 C27 108.67(15) . . ?
C22 C7 C27 110.95(18) . . ?
C8 C7 C6 102.49(15) . . ?
C22 C7 C6 114.11(16) . . ?
C27 C7 C6 110.55(15) . . ?
C4 C8 C21 126.71(18) . . ?
C4 C8 C7 111.11(16) . . ?
C21 C8 C7 122.13(18) . . ?
C10 C9 C14 118.6(2) . . ?
C10 C9 C2 121.50(17) . . ?
C14 C9 C2 119.7(2) . . ?
C11 C10 C9 121.1(2) . . ?
C11 C10 H10 119.4 . . ?
C9 C10 H10 119.4 . . ?
C12 C11 C10 119.5(3) . . ?
C12 C11 H11 120.3 . . ?
C10 C11 H11 120.3 . . ?
C11 C12 C13 120.3(2) . . ?
C11 C12 H12 119.9 . . ?
C13 C12 H12 119.9 . . ?
C12 C13 C14 120.1(2) . . ?
C12 C13 H13 120.0 . . ?
C14 C13 H13 120.0 . . ?
C13 C14 C9 120.4(3) . . ?
C13 C14 H14 119.8 . . ?
C9 C14 H14 119.8 . . ?
C20 C15 C16 119.18(17) . . ?
C20 C15 C3 118.48(18) . . ?
C16 C15 C3 122.34(16) . . ?
C17 C16 C15 120.28(18) . . ?
C17 C16 H16 119.9 . . ?
C15 C16 H16 119.9 . . ?
C16 C17 C18 120.2(2) . . ?
C16 C17 H17 119.9 . . ?
C18 C17 H17 119.9 . . ?
C19 C18 C17 119.84(18) . . ?
C19 C18 H18 120.1 . . ?
C17 C18 H18 120.1 . . ?
C18 C19 C20 120.1(2) . . ?
C18 C19 H19 119.9 . . ?
C20 C19 H19 119.9 . . ?
C15 C20 C19 120.4(2) . . ?
C15 C20 H20 119.8 . . ?
C19 C20 H20 119.8 . . ?
C8 C21 H21A 109.5 . . ?
C8 C21 H21B 109.5 . . ?
H21A C21 H21B 109.5 . . ?
C8 C21 H21C 109.5 . . ?
H21A C21 H21C 109.5 . . ?
H21B C21 H21C 109.5 . . ?
C7 C22 H22A 109.5 . . ?
C7 C22 H22B 109.5 . . ?
H22A C22 H22B 109.5 . . ?
C7 C22 H22C 109.5 . . ?
H22A C22 H22C 109.5 . . ?
H22B C22 H22C 109.5 . . ?
C24 C23 C6 116.21(18) . . ?
C24 C23 H23A 108.2 . . ?
C6 C23 H23A 108.2 . . ?
C24 C23 H23B 108.2 . . ?
C6 C23 H23B 108.2 . . ?
H23A C23 H23B 107.4 . . ?
C23 C24 H24A 109.5 . . ?
C23 C24 H24B 109.5 . . ?
H24A C24 H24B 109.5 . . ?
C23 C24 H24C 109.5 . . ?
H24A C24 H24C 109.5 . . ?
H24B C24 H24C 109.5 . . ?
C26 C25 C6 114.1(2) . . ?
C26 C25 H25A 108.7 . . ?
C6 C25 H25A 108.7 . . ?
C26 C25 H25B 108.7 . . ?
C6 C25 H25B 108.7 . . ?
H25A C25 H25B 107.6 . . ?
C25 C26 H26A 109.5 . . ?
C25 C26 H26B 109.5 . . ?
H26A C26 H26B 109.5 . . ?
C25 C26 H26C 109.5 . . ?
H26A C26 H26C 109.5 . . ?
H26B C26 H26C 109.5 . . ?
C28 C27 C32 117.30(19) . . ?
C28 C27 C7 122.05(17) . . ?
C32 C27 C7 120.62(18) . . ?
C29 C28 C27 121.5(2) . . ?
C29 C28 H28 119.2 . . ?
C27 C28 H28 119.2 . . ?
C28 C29 C30 120.3(2) . . ?
C28 C29 H29 119.8 . . ?
C30 C29 H29 119.8 . . ?
C31 C30 C29 119.2(2) . . ?
C31 C30 H30 120.4 . . ?
C29 C30 H30 120.4 . . ?
C30 C31 C32 120.7(2) . . ?
C30 C31 H31 119.6 . . ?
C32 C31 H31 119.6 . . ?
C31 C32 C27 120.8(2) . . ?
C31 C32 H32 119.6 . . ?
C27 C32 H32 119.6 . . ?
C1 N1 C4 124.17(16) . . ?
C1 N1 C3 110.85(16) . . ?
C4 N1 C3 122.57(15) . . ?
C1 O2 C2 109.77(14) . . ?

loop_
_geom_torsion_atom_site_label_1
_geom_torsion_atom_site_label_2
_geom_torsion_atom_site_label_3
_geom_torsion_atom_site_label_4
_geom_torsion
_geom_torsion_site_symmetry_1
_geom_torsion_site_symmetry_2
_geom_torsion_site_symmetry_3
_geom_torsion_site_symmetry_4
_geom_torsion_publ_flag
O2 C2 C3 N1 26.81(17) . . . . ?
C9 C2 C3 N1 -92.20(17) . . . . ?
O2 C2 C3 C15 149.10(16) . . . . ?
C9 C2 C3 C15 30.1(2) . . . . ?
C8 C4 C5 O3 -161.1(2) . . . . ?
N1 C4 C5 O3 18.2(3) . . . . ?
C8 C4 C5 C6 19.6(2) . . . . ?
N1 C4 C5 C6 -161.16(16) . . . . ?
O3 C5 C6 C23 27.4(3) . . . . ?
C4 C5 C6 C23 -153.29(17) . . . . ?
O3 C5 C6 C25 -92.1(2) . . . . ?
C4 C5 C6 C25 87.19(18) . . . . ?
O3 C5 C6 C7 152.5(2) . . . . ?
C4 C5 C6 C7 -28.20(19) . . . . ?
C5 C6 C7 C8 26.63(17) . . . . ?
C23 C6 C7 C8 149.03(16) . . . . ?
C25 C6 C7 C8 -82.21(19) . . . . ?
C5 C6 C7 C22 145.07(17) . . . . ?
C23 C6 C7 C22 -92.5(2) . . . . ?
C25 C6 C7 C22 36.2(2) . . . . ?
C5 C6 C7 C27 -89.04(18) . . . . ?
C23 C6 C7 C27 33.4(2) . . . . ?
C25 C6 C7 C27 162.12(17) . . . . ?
N1 C4 C8 C21 -2.7(3) . . . . ?
C5 C4 C8 C21 176.50(18) . . . . ?
N1 C4 C8 C7 179.78(16) . . . . ?
C5 C4 C8 C7 -1.0(2) . . . . ?
C22 C7 C8 C4 -138.52(18) . . . . ?
C27 C7 C8 C4 100.06(18) . . . . ?
C6 C7 C8 C4 -16.97(19) . . . . ?
C22 C7 C8 C21 43.8(2) . . . . ?
C27 C7 C8 C21 -77.6(2) . . . . ?
C6 C7 C8 C21 165.39(17) . . . . ?
O2 C2 C9 C10 -21.8(3) . . . . ?
C3 C2 C9 C10 93.2(2) . . . . ?
O2 C2 C9 C14 163.07(18) . . . . ?
C3 C2 C9 C14 -81.9(2) . . . . ?
C14 C9 C10 C11 2.2(3) . . . . ?
C2 C9 C10 C11 -173.0(2) . . . . ?
C9 C10 C11 C12 0.1(3) . . . . ?
C10 C11 C12 C13 -2.2(4) . . . . ?
C11 C12 C13 C14 2.0(4) . . . . ?
C12 C13 C14 C9 0.4(4) . . . . ?
C10 C9 C14 C13 -2.4(3) . . . . ?
C2 C9 C14 C13 172.9(2) . . . . ?
N1 C3 C15 C20 -143.28(19) . . . . ?
C2 C3 C15 C20 102.2(2) . . . . ?
N1 C3 C15 C16 37.5(3) . . . . ?
C2 C3 C15 C16 -77.0(2) . . . . ?
C20 C15 C16 C17 0.7(3) . . . . ?
C3 C15 C16 C17 179.91(19) . . . . ?
C15 C16 C17 C18 -1.7(3) . . . . ?
C16 C17 C18 C19 1.3(3) . . . . ?
C17 C18 C19 C20 0.2(4) . . . . ?
C16 C15 C20 C19 0.9(3) . . . . ?
C3 C15 C20 C19 -178.4(2) . . . . ?
C18 C19 C20 C15 -1.3(4) . . . . ?
C5 C6 C23 C24 -171.3(2) . . . . ?
C25 C6 C23 C24 -56.5(3) . . . . ?
C7 C6 C23 C24 72.6(2) . . . . ?
C5 C6 C25 C26 62.1(2) . . . . ?
C23 C6 C25 C26 -58.6(3) . . . . ?
C7 C6 C25 C26 169.6(2) . . . . ?
C8 C7 C27 C28 142.8(2) . . . . ?
C22 C7 C27 C28 22.2(3) . . . . ?
C6 C7 C27 C28 -105.4(2) . . . . ?
C8 C7 C27 C32 -39.1(2) . . . . ?
C22 C7 C27 C32 -159.73(19) . . . . ?
C6 C7 C27 C32 72.6(2) . . . . ?
C32 C27 C28 C29 -1.0(3) . . . . ?
C7 C27 C28 C29 177.1(2) . . . . ?
C27 C28 C29 C30 0.1(4) . . . . ?
C28 C29 C30 C31 1.0(4) . . . . ?
C29 C30 C31 C32 -1.3(4) . . . . ?
C30 C31 C32 C27 0.4(3) . . . . ?
C28 C27 C32 C31 0.8(3) . . . . ?
C7 C27 C32 C31 -177.39(19) . . . . ?
O1 C1 N1 C4 -4.3(3) . . . . ?
O2 C1 N1 C4 176.05(16) . . . . ?
O1 C1 N1 C3 -167.02(19) . . . . ?
O2 C1 N1 C3 13.4(2) . . . . ?
C8 C4 N1 C1 74.4(3) . . . . ?
C5 C4 N1 C1 -104.7(2) . . . . ?
C8 C4 N1 C3 -124.9(2) . . . . ?
C5 C4 N1 C3 56.0(2) . . . . ?
C15 C3 N1 C1 -149.93(17) . . . . ?
C2 C3 N1 C1 -25.10(19) . . . . ?
C15 C3 N1 C4 47.1(2) . . . . ?
C2 C3 N1 C4 171.89(16) . . . . ?
O1 C1 O2 C2 -173.34(18) . . . . ?
N1 C1 O2 C2 6.3(2) . . . . ?
C9 C2 O2 C1 100.33(18) . . . . ?
C3 C2 O2 C1 -21.60(19) . . . . ?

_refine_diff_density_max         0.254
_refine_diff_density_min         -0.264
_refine_diff_density_rms         0.051

_shelx_res_file                  
;
TITL jmwbf103_a.res in P3(1)21
    shelx.res
    created by SHELXL-2016/6 at 11:58:57 on 11-Oct-2017
CELL  0.71073  12.0961  12.0961  30.6664   90.000   90.000  120.000
ZERR     6.00   0.0004   0.0004   0.0011    0.000    0.000    0.000
LATT  -1
SYMM  - Y,   X - Y, 1/3 + Z
SYMM  - X + Y, - X, 2/3 + Z
SYMM    Y,   X, - Z
SYMM    X - Y, - Y, 2/3 - Z
SYMM  - X, - X + Y, 1/3 - Z
SFAC  C    H    N    O
UNIT  192 198 6 18
MERG   2
OMIT    -3   3   9
FMAP   2
PLAN    7
ACTA
BOND   $H
CONF
L.S.  10
WGHT    0.050700    0.908000
FVAR       3.95889
C1    1    0.217496    0.498367    0.666186    11.00000    0.02280    0.03145 =
         0.01626   -0.00015   -0.00016    0.01230
C2    1    0.278993    0.383108    0.709477    11.00000    0.03193    0.04125 =
         0.01968   -0.00365   -0.00365    0.02514
AFIX  13
H9    2    0.340343    0.353620    0.705131    11.00000   -1.20000
AFIX   0
C3    1    0.349972    0.524626    0.725392    11.00000    0.02204    0.03891 =
         0.01880   -0.00224   -0.00238    0.01657
AFIX  13
H3    2    0.436678    0.567979    0.713393    11.00000   -1.20000
AFIX   0
C4    1    0.288393    0.692379    0.709999    11.00000    0.02122    0.02651 =
         0.01594   -0.00054   -0.00126    0.00821
C5    1    0.411849    0.811779    0.705288    11.00000    0.02233    0.03270 =
         0.02078   -0.00154   -0.00096    0.00802
C6    1    0.399408    0.914390    0.730506    11.00000    0.02462    0.02736 =
         0.02034   -0.00198    0.00004    0.00409
C7    1    0.250127    0.861473    0.726831    11.00000    0.02500    0.02505 =
         0.02082   -0.00141    0.00490    0.00822
C8    1    0.196532    0.717989    0.721573    11.00000    0.02158    0.02607 =
         0.01775    0.00142    0.00156    0.00696
C9    1    0.172967    0.292367    0.739379    11.00000    0.04094    0.02862 =
         0.02104   -0.00316   -0.00320    0.02250
C10   1    0.047128    0.262792    0.732953    11.00000    0.03684    0.02715 =
         0.02477    0.00079   -0.00050    0.01579
AFIX  43
H10   2    0.025978    0.291992    0.708026    11.00000   -1.20000
AFIX   0
C11   1   -0.047541    0.190246    0.763221    11.00000    0.04369    0.02956 =
         0.03775    0.00264    0.00668    0.01134
AFIX  43
H11   2   -0.131248    0.171068    0.758524    11.00000   -1.20000
AFIX   0
C12   1   -0.016186    0.146949    0.800296    11.00000    0.07025    0.02871 =
         0.03570    0.00940    0.01040    0.01433
AFIX  43
H12   2   -0.078432    0.100927    0.821106    11.00000   -1.20000
AFIX   0
C13   1    0.107722    0.171846    0.806599    11.00000    0.08818    0.03437 =
         0.02898    0.00692   -0.00439    0.03236
AFIX  43
H13   2    0.127792    0.140285    0.831165    11.00000   -1.20000
AFIX   0
C14   1    0.202037    0.243971    0.776222    11.00000    0.05945    0.03666 =
         0.02899   -0.00140   -0.00938    0.03219
AFIX  43
H14   2    0.284909    0.260035    0.780482    11.00000   -1.20000
AFIX   0
C15   1    0.357226    0.546680    0.773944    11.00000    0.02573    0.03042 =
         0.01867   -0.00197   -0.00445    0.01433
C16   1    0.253713    0.534004    0.798088    11.00000    0.02948    0.03118 =
         0.01938   -0.00009   -0.00122    0.01502
AFIX  43
H16   2    0.176932    0.511317    0.784180    11.00000   -1.20000
AFIX   0
C17   1    0.264887    0.555143    0.842831    11.00000    0.04701    0.03450 =
         0.02053    0.00125    0.00303    0.02257
AFIX  43
H17   2    0.196346    0.548830    0.858638    11.00000   -1.20000
AFIX   0
C18   1    0.378383    0.585731    0.864032    11.00000    0.06254    0.03746 =
         0.01945   -0.00352   -0.01093    0.02854
AFIX  43
H18   2    0.385177    0.598178    0.894058    11.00000   -1.20000
AFIX   0
C19   1    0.480805    0.597547    0.840402    11.00000    0.04785    0.04380 =
         0.03225   -0.00834   -0.02288    0.02578
AFIX  43
H19   2    0.556614    0.617681    0.854542    11.00000   -1.20000
AFIX   0
C20   1    0.470863    0.579322    0.795261    11.00000    0.03104    0.04006 =
         0.02969   -0.00298   -0.00838    0.02026
AFIX  43
H20   2    0.540730    0.589102    0.779397    11.00000   -1.20000
AFIX   0
C21   1    0.058141    0.623916    0.727194    11.00000    0.02200    0.02837 =
         0.03860    0.00232    0.00428    0.00825
AFIX 137
H21A  2    0.008821    0.647358    0.708859    11.00000   -1.50000
H21B  2    0.034416    0.623419    0.757097    11.00000   -1.50000
H21C  2    0.042059    0.540386    0.719245    11.00000   -1.50000
AFIX   0
C22   1    0.191077    0.886890    0.767486    11.00000    0.04043    0.03497 =
         0.02915   -0.00211    0.01313    0.01375
AFIX 137
H22A  2    0.195182    0.838655    0.791664    11.00000   -1.50000
H22B  2    0.103583    0.861606    0.761683    11.00000   -1.50000
H22C  2    0.237710    0.976229    0.774416    11.00000   -1.50000
AFIX   0
C23   1    0.487452    1.049314    0.712767    11.00000    0.02866    0.02978 =
         0.02656    0.00123    0.00207    0.00165
AFIX  23
H23A  2    0.572697    1.061466    0.709921    11.00000   -1.20000
H23B  2    0.458489    1.054490    0.683742    11.00000   -1.20000
AFIX   0
C24   1    0.495989    1.158987    0.739823    11.00000    0.04705    0.02881 =
         0.03682   -0.00095    0.00103    0.00334
AFIX 137
H24A  2    0.412132    1.147667    0.743523    11.00000   -1.50000
H24B  2    0.549425    1.238324    0.725126    11.00000   -1.50000
H24C  2    0.531787    1.160063    0.767866    11.00000   -1.50000
AFIX   0
C25   1    0.438716    0.900661    0.777941    11.00000    0.03959    0.03376 =
         0.02053   -0.00339   -0.00586    0.00616
AFIX  23
H25A  2    0.428218    0.959053    0.796849    11.00000   -1.20000
H25B  2    0.381185    0.814651    0.788161    11.00000   -1.20000
AFIX   0
C26   1    0.575229    0.927220    0.781974    11.00000    0.04847    0.06250 =
         0.04719   -0.00649   -0.02354    0.01482
AFIX 137
H26A  2    0.633419    1.016378    0.777119    11.00000   -1.50000
H26B  2    0.590004    0.877852    0.760682    11.00000   -1.50000
H26C  2    0.588401    0.904187    0.810666    11.00000   -1.50000
AFIX   0
C27   1    0.219218    0.913032    0.685186    11.00000    0.02460    0.02362 =
         0.02552   -0.00029    0.00241    0.00832
C28   1    0.186632    1.009053    0.686751    11.00000    0.03904    0.03117 =
         0.03895   -0.00547   -0.00248    0.01743
AFIX  43
H28   2    0.179615    1.040339    0.713688    11.00000   -1.20000
AFIX   0
C29   1    0.164642    1.058426    0.649126    11.00000    0.05317    0.03484 =
         0.05317   -0.00182   -0.00721    0.02619
AFIX  43
H29   2    0.143333    1.122247    0.651066    11.00000   -1.20000
AFIX   0
C30   1    0.174222    1.013233    0.608601    11.00000    0.04204    0.03407 =
         0.04145    0.00651   -0.00722    0.01634
AFIX  43
H30   2    0.160770    1.047281    0.583304    11.00000   -1.20000
AFIX   0
C31   1    0.204015    0.916919    0.606204    11.00000    0.03573    0.03088 =
         0.02815    0.00268   -0.00003    0.01317
AFIX  43
H31   2    0.208934    0.885033    0.579124    11.00000   -1.20000
AFIX   0
C32   1    0.226719    0.867183    0.643871    11.00000    0.03289    0.02906 =
         0.02494    0.00150    0.00253    0.01519
AFIX  43
H32   2    0.247116    0.802767    0.641648    11.00000   -1.20000
AFIX   0
N1    3    0.273646    0.570315    0.702439    11.00000    0.02487    0.02917 =
         0.01771   -0.00054   -0.00335    0.01325
O1    4    0.166161    0.521031    0.636471    11.00000    0.03099    0.03640 =
         0.01839   -0.00092   -0.00500    0.01598
O2    4    0.226106    0.390706    0.667731    11.00000    0.03180    0.03627 =
         0.01780   -0.00362   -0.00258    0.02046
O3    4    0.504880    0.824204    0.685444    11.00000    0.02308    0.04573 =
         0.03885   -0.00416    0.00674    0.01025
HKLF    4


REM  jmwbf103_a.res in P3(1)21
REM R1 =  0.0546 for    8765 Fo > 4sig(Fo)  and  0.0879 for all   12232 data
REM    329 parameters refined using      0 restraints

END

WGHT      0.0506      0.9094

REM Highest difference peak  0.254,  deepest hole -0.264,  1-sigma level  0.051
Q1    1   0.4142  0.5375  0.7803  11.00000  0.05    0.25
Q2    1   0.4266  0.9786  0.7206  11.00000  0.05    0.24
Q3    1   0.1705  0.1714  0.7993  11.00000  0.05    0.23
Q4    1   0.2549  0.5620  0.6460  11.00000  0.05    0.21
Q5    1   0.2249  0.7907  0.7259  11.00000  0.05    0.21
Q6    1   0.6299  1.0403  0.7116  11.00000  0.05    0.21
Q7    1   0.3350  0.7420  0.7006  11.00000  0.05    0.20
;
_shelx_res_checksum              1002

_shelx_hkl_file                  
;
   0   0  -6 10735.9 346.921   3
   0   0   6 10873.3 201.026   2
   0   0   7 1102.46 72.8265   2
   0   0  -7 1119.54 136.988   3
   0   0   8 4885.40 161.644   2
   0   0  -8 5363.72 306.353   3
   0   0   9 49443.8 529.575   2
   0   0   9 46640.7 899.615   3
   0   0  -9 51708.6 936.508   3
   0   0 -10 9230.20 439.251   3
   0   0  10 7241.74 219.001   2
   0   0 -11 8498.52 461.056   3
   0   0  11 5940.97 212.492   2
   0   0  12 303881. 1525.25   2
   0   0 -12 316322. 2685.72   3
   0   0  13 2051.92 161.019   2
   0   0 -13 1640.28 257.832   3
   0   0 -14 215.951 114.454   3
   0   0  14 196.257 51.2797   2
   0   0 -15 19797.3 769.541   3
   0   0  15 20276.0 444.355   2
   0   0  16 156.741 49.0460   2
   0   0 -16 224.380 114.617   3
   0   0  17 528.000 101.488   2
   0   0 -17 561.421 204.681   3
   0   0 -18 66261.2 1566.61   3
   0   0  18 64555.3 889.136   2
   0   0 -19 1050.03 247.526   3
   0   0  19 776.301 117.979   2
   0   0  20 219.415 62.4270   2
   0   0 -20 63.7332 102.737   3
   0   0 -21 960.531 218.934   3
   0   0  21 1049.49 128.487   2
   0   0 -22 360.377 162.486   3
   0   0  22 207.308 67.4458   2
   0   0 -23 635.989 250.926   3
   0   0  23 524.540 114.074   2
   0   0 -24 33006.2 1333.63   3
   0   0  24 33068.9 763.769   2
   0   0 -25 869.319 265.725   3
   0   0  25 780.605 136.235   2
   0   0 -26 401.809 183.001   3
   0   0  26 428.074 108.163   2
   0   0 -27 1265.06 305.518   3
   0   0  27 950.643 149.187   2
   0   0  28 528.053 117.360   2
   0   0 -28 600.447 248.061   3
   0   0 -29 1011.25 360.886   3
   0   0  29 1019.35 163.445   2
   0   0  30 37567.4 951.931   2
   0   0 -30 35111.1 1634.98   3
   0   0  31 1685.20 209.087   2
   0   0 -31 1426.12 383.740   3
   0   0  32 1084.14 172.683   2
   0   0 -32 1566.48 402.484   3
   0   0 -33 1639.35 410.635   3
   0   0 -34 2025.50 450.972   3
   0   0 -35 2522.96 521.684   3
   0   0 -36 6171.97 818.471   3
   0   0 -37 3576.30 665.704   3
   0   0 -38 3621.76 658.170   3
   0   0 -39 2663.88 619.831   3
   0   0 -40 2729.37 601.659   3
   0   0 -41 2250.14 569.674   3
   0   0 -42 6302.33 946.498   3
   0   0 -43 2992.99 680.368   3
   0   0 -44 3115.39 707.695   3
   0   0 -45 15936.5 1597.31   3
   0   0 -46 2025.32 595.782   3
   0   0 -47 1533.98 525.182   3
   0   0 -48 4016.64 866.136   3
   0   0 -49 1431.73 525.406   3
   0   0 -50 160.760 167.462   3
   0  -1 -50 668.835 427.163   3
   0  -1 -49 304.041 294.747   3
   1   0 -49 480.569 337.443   3
  -1   1 -49 929.076 454.497   3
   1   0 -48 256.136 259.382   3
  -1   1 -48 108.419 217.242   3
   0  -1 -48 37.0445 178.038   3
   1   0 -47 1661.59 567.412   3
   0  -1 -47 1331.44 481.450   3
  -1   1 -47 1907.19 602.479   3
   1   0 -46 1234.27 500.352   3
   0  -1 -46 1065.52 424.707   3
  -1   1 -46 1617.62 547.635   3
   0  -1 -45 11960.3 1364.78   3
   1   0 -45 11183.3 1396.79   3
  -1   1 -45 12892.5 1432.82   3
  -1   1 -44 1652.94 526.425   3
   1   0 -44 1291.99 521.138   3
   0  -1 -44 1497.85 507.912   3
   1   0 -43 920.003 372.707   3
  -1   1 -43 583.704 300.511   3
   0  -1 -43 1100.84 434.603   3
   1   0 -42 690.271 275.333   3
   0  -1 -42 555.145 307.872   3
  -1   1 -42 311.563 234.343   3
   1   0 -41 682.154 345.223   3
   0  -1 -41 709.846 330.238   3
  -1   1 -41 397.280 264.094   3
   0  -1 -40 159.727 161.549   3
  -1   1 -40 382.988 240.303   3
  -1   1 -39 4.37940 133.811   3
   1   0 -39 267.495 242.955   3
   0  -1 -39 327.820 239.561   3
  -1   1 -38 478.932 177.659   3
   0  -1 -38 543.977 259.966   3
   1   0 -38 730.693 334.729   3
   1   0 -37 175.568 204.656   3
  -1   1 -37-418.266 306.445   3
   0  -1 -37-23.8730 158.913   3
   1   0 -36 605.548 300.137   3
  -1   1 -36 253.317 147.801   3
   0  -1 -36 149.038 176.058   3
  -1   1 -35 34.1148 127.355   3
   0  -1 -35-17.9779 170.584   3
   1   0 -35 238.784 240.650   3
  -1   1 -34 2038.33 417.290   3
  -1   0  34 2395.23 288.459   2
   1   0 -34 2024.05 455.739   3
   0  -1 -34 1846.75 389.662   3
   1   0 -33 735.743 309.973   3
  -1   1 -33 305.962 151.279   3
   0  -1 -33 292.958 181.014   3
  -1   0  33 409.239 121.827   2
  -1   1 -32 7956.73 805.705   3
  -1   0  32 8952.24 539.798   2
   0   1  32 8426.85 431.141   2
   0  -1 -32 8042.27 808.056   3
   1   0 -32 7822.59 869.674   3
  -1   0  31 11504.7 595.862   2
   1  -1  31 11482.6 502.649   2
   0   1  31 11909.9 500.611   2
   0  -1 -31 11118.7 915.567   3
  -1   1 -31 10287.0 909.558   3
   1   0 -31 11743.2 1025.05   3
   0  -1 -30 2012.71 415.650   3
  -1   1 -30 1961.58 433.868   3
  -1   0  30 1709.74 246.401   2
   0   1  30 1801.91 201.225   2
   1   0 -30 2884.18 547.649   3
   1  -1  30 1943.49 212.013   2
   1   0 -29 42854.5 1854.24   3
   0   1  29 42837.5 909.815   2
  -1   1 -29 40284.9 1689.55   3
   0  -1 -29 41189.4 1672.74   3
   1  -1  29 43903.9 967.238   2
  -1   0  29 44841.9 1122.19   2
   0  -1 -28 13208.4 925.322   3
   0   1  28 12342.6 481.245   2
  -1   1 -28 13059.8 950.172   3
  -1   0  28 13087.5 591.553   2
   1   0 -28 13321.6 1022.60   3
   1  -1  28 13358.1 527.363   2
   0  -1 -27 4747.47 547.059   3
  -1   0  27 5210.61 365.166   2
  -1   1 -27 4883.85 556.297   3
   1  -1  27 5001.19 315.736   2
   0   1  27 4904.62 296.300   2
   1   0 -27 5362.04 641.902   3
   1   0 -26 4222.65 552.331   3
   0   1  26 4536.86 277.559   2
  -1   0  26 4469.51 334.324   2
  -1   1 -26 4486.69 522.916   3
   0  -1 -26 4548.09 510.788   3
   1  -1  26 4361.12 292.258   2
   1  -1  25 12523.1 478.182   2
   0  -1 -25 11014.8 771.533   3
   1   0 -25 11653.0 875.246   3
  -1   0  25 11679.0 516.245   2
  -1   1 -25 12018.7 822.943   3
   0   1  25 11518.7 435.663   2
   1  -1  24 3759.31 260.310   2
   1   0 -24 3765.67 501.241   3
   0  -1 -24 3455.03 433.979   3
  -1   1 -24 3736.06 472.458   3
  -1   0  24 3741.63 289.286   2
   0   1  24 3513.75 235.829   2
   0  -1 -23 25121.4 1093.92   3
   1   0 -23 24515.9 1211.02   3
  -1   1 -23 25982.1 1145.25   3
   1  -1  23 25997.1 658.071   2
   0   1  23 24340.6 597.263   2
  -1   0  23 25812.6 735.002   2
   1  -1  22 5513.89 298.661   2
   1   0 -22 5487.96 568.551   3
  -1   0  22 5350.37 331.605   2
   0  -1 -22 5766.42 516.181   3
  -1   1 -22 5465.74 519.364   3
   0   1  22 5298.85 272.037   2
  -1   1 -21 363.915 172.894   3
   0   1  21 289.130 68.3169   2
   1  -1  21 314.247 81.3122   2
  -1   0  21 353.887 103.584   2
   1   0 -21 464.089 178.195   3
   0  -1 -21 431.180 165.063   3
  -1   0  20 11906.6 458.835   2
   0   1  20 11661.0 379.834   2
  -1   1 -20 12130.7 714.701   3
   0  -1 -20 12601.5 706.896   3
   1  -1  20 12423.0 419.238   2
   1   0 -20 11441.6 759.979   3
  -1   0  19 182.138 67.2421   2
   0  -1 -19 182.174 128.045   3
   1   0 -19 57.0285 101.175   3
   0   1  19 153.622 52.5987   2
   1  -1  19 149.100 63.1368   2
  -1   1 -19 345.910 161.968   3
  -1   0  18 1903.26 175.365   2
   0   1  18 1822.61 146.790   2
   1  -1  18 2071.25 162.114   2
   1   0 -18 2122.72 310.458   3
  -1   1 -18 2066.72 277.581   3
   0  -1 -18 2075.09 271.594   3
   1   0 -17 8478.44 595.879   3
   0  -1 -17 8599.25 527.839   3
   1  -1  17 9033.96 318.141   2
   0   1  17 7816.09 297.254   2
  -1   1 -17 8672.99 548.863   3
  -1   0  17 8519.89 358.605   2
   0  -1 -16 7091.99 471.031   3
   1  -1  16 7089.52 275.905   2
   1   0 -16 6919.69 528.513   3
  -1   1 -16 7208.32 490.480   3
  -1   0  16 6870.72 318.016   2
   0   1  16 7026.93 418.251   1
  -1   0  15 56736.5 877.741   2
   1   0 -15 57336.1 1444.00   3
   1  -1  15 57932.9 750.555   2
  -1   1 -15 55935.8 1299.09   3
   0  -1 -15 57411.5 1255.34   3
   0   1  15 60016.8 1146.85   1
  -1   0  14 10692.1 375.107   2
   0  -1 -14 10896.3 526.068   3
   1   0 -14 11070.2 619.371   3
  -1   1 -14 10392.6 543.651   3
   0   1  14 11583.9 488.757   1
   1  -1  14 10638.5 309.661   2
  -1   1 -13 9820.50 508.301   3
  -1   0  13 6036.39 151.121   4
   1  -1  13 7100.17 246.173   2
   1  -1  13 6413.14 147.754   4
   1   0 -13 6778.29 482.770   3
   0  -1 -13 7023.57 409.358   3
  -1   0  13 6828.73 289.012   2
   0   1  13 6897.48 360.947   1
   0   1  12 85498.2 1213.39   1
  -1   0  12 83158.6 959.141   2
  -1   1 -12 82033.9 1395.76   3
   1   0 -12 83401.6 1561.14   3
   1  -1  12 85671.7 808.018   2
   0  -1 -12 84202.5 1337.98   3
  -1   0  12 80636.2 557.809   4
   1  -1  12 81506.2 553.481   4
  -1   1 -11 147.928 28.9942   2
   0   1  11 183.494 60.2152   1
  -1   1 -11 192.403 76.2556   3
   0  -1 -11 283.332 123.703   3
   1   0 -11 385.984 174.270   3
   1  -1  11 130.397 23.0655   4
   1  -1  11 133.988 45.8752   2
  -1   0  11 132.412 24.0255   4
   1   0 -10 89675.3 1483.84   3
   0   1  10 88347.8 1352.26   3
  -1   0  10 85940.0 917.903   2
   0   1  10 90226.2 1153.14   1
  -1   0  10 86306.0 585.588   4
   1  -1  10 89821.4 759.909   2
   1   0 -10 92342.2 1103.87   1
   1  -1  10 88551.2 602.318   4
  -1   1 -10 89997.0 640.180   2
  -1   1 -10 89792.7 1325.76   3
   0  -1 -10 88987.4 1245.30   3
   1  -1   9 86658.6 600.656   4
  -1   0   9 85579.9 579.875   4
  -1   0   9 88991.5 1283.17   3
   1   0  -9 96701.1 1080.99   1
   0  -1  -9 88843.6 1187.28   3
  -1   1  -9 89122.4 1262.34   3
   0   1   9 90931.9 1290.34   3
   1  -1   9 87817.7 729.854   2
  -1   0   9 86215.1 885.606   2
   0   1   9 88056.9 1115.35   1
  -1   1  -9 89078.9 610.212   2
   1   0  -9 89027.0 1423.80   3
  -1   0   8 403.572 82.7166   3
  -1   0   8 437.928 41.3367   4
   0  -1  -8 383.574 73.1700   3
   1  -1   8 412.349 41.4560   4
  -1   0   8 1067.71 105.999   2
   0   1   8 347.078 69.4615   1
   1  -1   8 350.567 43.1310   2
   0   1   8 404.967 82.0707   3
   1   0  -8 522.072 76.4146   1
  -1   1  -8 427.165 89.9079   3
   1   0  -8 470.970 106.325   3
  -1   1  -8 377.709 37.8971   2
   0   1   7 40550.5 765.840   3
  -1   0   7 38451.5 384.824   4
   1   0  -7 39538.1 564.578   2
   0  -1  -7 39566.5 697.015   3
  -1   1  -7 39387.8 759.319   3
   1  -1   7 40201.7 458.418   2
   1   0  -7 39516.7 866.774   3
  -1   0   7 40301.8 551.803   2
   0   1   7 40464.6 707.237   1
  -1   1  -7 40529.9 381.725   2
   1   0  -7 42054.2 621.503   1
  -1   0   6 30069.2 339.228   4
   0   1   6 31622.9 634.855   3
   1   0  -6 31333.4 478.307   2
  -1   1  -6 31489.3 633.968   3
   1   0  -6 31052.7 731.232   3
   0   1   6 31395.9 604.857   1
  -1   0   6 31987.4 473.319   2
   0  -1  -6 30887.6 569.754   3
   0  -1  -5 67971.9 778.368   3
   1   0  -5 66635.7 1034.20   3
  -1   0   5 68841.1 659.102   2
   0   1   5 67206.3 854.433   3
   1   0  -5 65354.2 665.664   2
   0   1   5 67754.0 866.688   1
  -1   0   5 64505.6 499.327   4
  -1   1  -5 67645.1 874.215   3
   1   0  -4 25975.0 396.359   2
   0   1   4 26472.4 492.264   3
  -1   0  -4 252269. 968.269   4
   0   1  -4 256164. 1297.47   2
  -1   1   4 260112. 1477.04   3
  -1   0  -4 246439. 1269.70   1
   1  -1  -4 255114. 1609.51   1
   1   0   5 62719.7 670.082   1
  -1   0  -5 57950.1 670.065   1
  -1   1   5 58859.5 729.211   1
  -1   0  -5 60717.7 939.110   3
   1  -1  -5 58641.8 804.538   3
  -1   1   5 58550.7 748.895   3
  -1   0  -5 56261.5 460.384   4
   0   1  -5 59036.5 845.782   3
   0  -1   5 58386.9 665.911   2
   0   1  -5 58168.5 620.713   2
   1  -1  -5 58215.2 791.024   1
   0   1  -6 96239.8 797.911   2
  -1   1   6 93963.9 952.183   1
  -1   0  -6 92563.8 586.147   4
   0   1  -6 95776.1 1150.85   3
   1  -1  -6 96546.1 1106.53   3
   1  -1  -6 94595.3 1052.37   1
   1  -1  -6 96684.4 656.159   4
  -1   0  -6 97176.8 1217.84   3
  -1   1   6 88485.9 1016.87   3
   1   0   6 103484. 943.962   1
  -1   0  -6 93276.2 926.654   1
   0  -1   6 95701.9 863.356   2
   0  -1   7 46759.2 626.533   2
  -1   1   7 47818.0 774.798   3
   1  -1  -7 45995.6 773.230   1
  -1   0  -7 47152.4 876.756   3
   0   1  -7 47354.7 868.152   3
  -1   0  -7 44626.0 686.595   1
   1  -1  -7 47106.0 825.494   3
   0   1  -7 47146.9 574.823   2
  -1   1   7 46372.9 699.880   1
   1   0   7 49063.3 693.611   1
   1  -1  -7 48878.6 455.106   4
  -1   0  -7 44696.2 415.457   4
   1   0   7 46103.1 945.676   3
   1   0   8 49858.3 1025.15   3
   0   1  -8 50509.5 608.759   2
  -1   1   8 47578.6 751.296   1
   0  -1   8 49239.3 661.739   2
  -1   0  -8 47748.9 423.294   4
   1  -1  -8 50267.5 909.440   3
  -1   1   8 50560.9 851.495   3
   0   1  -8 48276.6 931.307   3
   1  -1  -8 48771.4 829.686   1
  -1   0  -8 48460.2 761.169   1
  -1   0  -8 49773.0 931.556   3
   1  -1  -8 50905.1 459.757   4
   0  -1   9 473.377 67.8186   2
  -1   0  -9 216.065 30.4552   4
  -1   0  -9 170.412 58.6154   3
   1   0   9 247.646 81.0904   3
  -1   0  -9 217.922 58.9486   1
   1  -1  -9 203.547 89.7164   3
   1  -1  -9 220.198 29.1281   4
  -1   1   9 156.445 48.6973   1
   0   1  -9 210.879 41.2813   2
  -1   1   9 107.761 43.2240   3
   1  -1  -9 179.005 56.6198   1
   0   1  -9 673.528 128.780   3
   0   1 -10 28.7623 52.5127   3
   1  -1 -10 4.96561 7.48988   4
   0  -1  10 23.4034 22.8408   2
  -1   1  10 408.088 77.1337   1
   1  -1 -10 38.9919 42.7431   3
   1   0  10 55.3338 16.6468   2
  -1   0 -10 15.7163 13.2760   4
   0   1 -10 21.1197 18.5776   2
  -1   0 -10 30.3606 40.4055   3
  -1   1  10 368.673 80.8836   3
  -1   1  11 368.376 78.2529   1
   1   0  11 312.346 33.8287   2
   0   1 -11 413.882 114.309   3
   0  -1  11 470.092 78.2651   2
   1  -1 -11 356.803 36.4058   4
   1  -1 -11 543.109 114.661   3
  -1   0 -11 390.173 37.7289   4
   0   1 -11 351.307 56.5741   2
  -1   0 -11 336.126 90.5802   3
   0  -1  12 20526.9 477.631   2
   0   1 -12 19953.3 723.613   3
   1  -1 -12 18940.3 254.344   4
   1   0  12 19800.4 288.818   2
  -1   0 -12 18490.7 257.210   4
   0   1 -12 20788.7 445.239   2
  -1   0 -12 19028.5 671.038   3
   1  -1 -12 20811.7 715.277   3
  -1   1  12 21602.9 602.005   1
  -1   1  13 26931.0 697.255   1
  -1   0 -13 25289.0 795.128   3
   1  -1 -13 25856.2 834.016   3
   0  -1  13 25903.4 554.460   2
   0   1 -13 24384.4 503.903   2
   1   0  13 24760.4 346.566   2
   0   1 -13 26192.1 866.411   3
   1  -1 -14 10575.7 575.456   3
  -1   1  14 8625.74 414.840   1
   0   1 -14 7761.09 299.685   2
   1   0  14 8864.84 222.636   2
   0  -1  14 10633.8 376.177   2
  -1   1  14 8884.71 329.310   2
   0   1 -14 10897.6 608.105   3
  -1   0 -14 9070.87 496.293   3
   1   0  15 172686. 1036.80   2
   0  -1  15 172796. 1527.14   2
   0   1 -15 171977. 2383.28   3
   1  -1 -15 174495. 2371.26   3
  -1   1  15 174124. 1487.27   2
  -1   0 -15 172414. 2223.92   3
  -1   1  16 5347.53 279.322   2
   0   1 -16 6640.07 520.824   3
   0  -1  16 7043.41 334.092   2
   1   0  16 5870.34 204.350   2
  -1   0 -16 5284.41 428.348   3
   1  -1 -16 7408.71 531.224   3
   0  -1  17 2676.85 205.534   2
   0   1 -17 2705.85 331.027   3
   1   0  17 2388.26 133.576   2
  -1   0 -17 2762.32 309.396   3
  -1   1  17 2186.29 185.734   2
   1  -1 -17 2732.04 326.353   3
  -1   1  18 10419.3 402.170   2
   0   1 -18 11659.4 698.199   3
   0  -1  18 11562.1 432.847   2
   1   0  18 11332.8 304.596   2
   1  -1 -18 11426.4 673.402   3
  -1   0 -18 11247.1 629.375   3
   0   1 -19 487.886 192.176   3
   1  -1 -19 665.842 199.196   3
   0  -1  19 567.584 111.923   2
  -1   0 -19 522.349 168.579   3
   1   0  19 473.948 69.1189   2
  -1   1  19 454.007 90.0766   2
  -1   0 -20 5992.17 488.647   3
   0   1 -20 7144.29 578.638   3
   1   0  20 6479.29 251.673   2
   1  -1 -20 6444.75 537.902   3
  -1   1  20 5873.28 306.544   2
   0  -1  20 6126.64 334.779   2
   0  -1  21 925.896 140.021   2
   1   0  21 913.557 99.8528   2
  -1   1  21 904.338 125.645   2
  -1   0 -21 945.051 217.088   3
   0   1 -21 859.310 222.788   3
   1  -1 -21 911.994 226.526   3
   0   1 -22 7794.51 642.471   3
   1  -1 -22 8121.55 644.043   3
   0  -1  22 7671.31 397.426   2
  -1   1  22 7677.50 366.806   2
   1   0  22 7576.90 297.394   2
  -1   0 -22 8245.61 608.405   3
   0  -1  23 6409.50 374.080   2
   1  -1 -23 6451.63 608.165   3
  -1   0 -23 6003.02 541.734   3
  -1   1  23 5709.29 332.845   2
   1   0  23 5632.22 263.223   2
   0   1 -23 6311.12 612.853   3
   0  -1  24 37951.9 926.089   2
   1   0  24 36826.9 693.677   2
  -1   1  24 35879.8 838.465   2
   1  -1 -24 36039.0 1429.55   3
   0   1 -24 38499.6 1505.72   3
  -1   0 -24 36429.4 1354.64   3
   1  -1 -25 15360.3 980.904   3
  -1   0 -25 15187.6 904.091   3
   0   1 -25 15743.6 997.088   3
   1   0  25 14835.6 456.397   2
   0  -1  25 15453.7 612.823   2
  -1   1  25 14581.6 547.117   2
   1   0  26 11688.7 415.181   2
   0  -1  26 11481.4 538.044   2
  -1   0 -26 11502.8 811.925   3
  -1   1  26 11247.2 488.207   2
   0   1 -26 11457.5 876.014   3
   1  -1 -26 11781.7 869.330   3
   0   1 -27 7174.95 715.717   3
   1  -1 -27 7807.04 732.162   3
  -1   0 -27 8638.73 717.146   3
  -1   1  27 7980.89 421.655   2
   0  -1  27 8436.16 472.159   2
   1   0  27 8075.78 353.800   2
   0   1 -28 8542.19 793.320   3
   0  -1  28 9317.51 501.299   2
   1  -1 -28 8353.21 768.338   3
  -1   1  28 9149.42 460.453   2
   1   0  28 9765.01 394.867   2
  -1   0 -28 9079.87 755.967   3
   1   0  29 8246.18 368.896   2
   0   1 -29 7979.31 773.163   3
   1  -1 -29 8028.01 779.767   3
   0  -1  29 8484.80 490.944   2
  -1   0 -29 8115.21 732.950   3
  -1   1  29 8352.49 450.537   2
   0   1 -30 6678.94 727.609   3
   0  -1  30 7344.04 465.152   2
  -1   1  30 6861.31 419.382   2
   1  -1 -30 6263.01 712.443   3
   1   0  30 7251.52 349.526   2
  -1   0 -30 7056.86 704.907   3
   0  -1  31 5856.05 426.485   2
  -1   0 -31 5578.80 653.364   3
   1  -1 -31 5027.31 655.809   3
   0   1 -31 4692.86 627.932   3
  -1   1  31 5355.36 378.508   2
   0  -1  32 357.687 120.664   2
   0   1 -32-71.1598 207.327   3
  -1   0 -32 40.5820 149.326   3
  -1   1  32 87.8564 64.6420   2
   1  -1 -32 357.913 224.766   3
  -1   0 -33 1400.74 359.430   3
   0  -1  33 2019.02 256.198   2
   1  -1 -33 1791.35 430.046   3
  -1   1  33 1705.93 223.487   2
   0   1 -33 1446.39 391.590   3
   1  -1 -34 535.544 258.839   3
  -1   0 -34 542.040 235.609   3
   0   1 -34 762.334 307.660   3
  -1   1  34 398.245 133.130   2
   1  -1 -35 2120.77 482.265   3
   0   1 -35 2221.12 505.993   3
  -1   0 -35 2491.44 476.938   3
   1  -1 -36 1827.58 456.418   3
  -1   0 -36 1538.93 366.142   3
   0   1 -36 2172.65 497.072   3
   0   1 -37 2464.83 559.239   3
   1  -1 -37 2025.35 481.587   3
  -1   0 -37 2121.70 472.385   3
  -1   0 -38 640.849 249.816   3
   1  -1 -38 768.638 333.624   3
   0   1 -38 819.786 346.738   3
  -1   0 -39-229.925 289.017   3
   1  -1 -39 289.959 254.666   3
   0   1 -39 761.021 358.389   3
   0   1 -40 3588.10 703.618   3
   1  -1 -40 2714.51 612.052   3
  -1   0 -40 2263.18 503.715   3
   1  -1 -41 2292.73 587.840   3
   0   1 -41 2660.76 620.011   3
  -1   0 -41 2566.10 585.402   3
   1  -1 -42 3839.79 764.107   3
   0   1 -42 3805.09 756.057   3
  -1   0 -42 4788.14 810.596   3
   0   1 -43 1765.45 557.516   3
   1  -1 -43 1773.17 538.388   3
  -1   0 -43 1881.03 529.987   3
   0   1 -44 608.370 338.951   3
   1  -1 -44 584.996 339.211   3
  -1   0 -44 283.724 265.115   3
   0   1 -45 4725.35 891.150   3
   1  -1 -45 5359.23 935.767   3
  -1   0 -45 6548.97 999.557   3
   0   1 -46 212.773 204.745   3
  -1   0 -46 683.941 367.765   3
   1  -1 -46 144.851 201.656   3
  -1   0 -47 836.737 415.651   3
   0   1 -47-5.46952 208.527   3
   1  -1 -47 805.414 398.448   3
   1  -1 -48 291.120 252.093   3
   0   1 -48-65.8787 200.020   3
  -1   0 -48 39.1559 190.965   3
  -1   0 -49 315.569 302.576   3
   0   1 -49 140.286 236.764   3
   1  -1 -49 241.095 247.477   3
   1  -1 -50 355.809 362.295   3
   1  -2   1 226579. 1621.63   2
   1   1   1 225201. 1404.81   2
   1   1   2 5354.93 261.058   1
   1  -2   2 5569.08 251.168   2
   1   1   2 5486.42 220.600   2
  -2   1  -2 5346.13 197.242   4
   1  -2   2 5351.04 181.604   3
  -2   1   3 18416.8 306.474   1
  -2   1  -3 17699.2 357.470   4
   1  -2   3 18811.9 390.032   3
  -2   1   3 18060.1 364.873   4
   1   1   3 18086.6 404.107   2
  -2   1  -3 17044.8 565.225   3
   1  -2   3 18371.7 459.503   2
   1   1  -3 19093.4 629.257   3
   1   1   3 18724.0 491.334   1
  -2   1   4 17174.4 315.265   1
   1  -2   4 17928.9 423.199   3
  -2   1   4 16946.9 587.176   3
   1   1   4 17398.4 394.747   2
   1  -2  -4 18034.8 318.134   3
  -2   1   4 16956.1 352.119   4
   1   1   4 17461.1 475.510   1
  -2   1  -4 16988.6 589.057   3
   1   1  -4 17029.9 396.439   2
  -2   1  -4 16810.9 349.195   4
   1   1  -4 17464.2 620.071   3
   1  -2   4 17279.8 446.768   2
   1   1   5 319353. 2049.95   1
  -2   1   5 312653. 1449.11   1
   1  -2   5 319593. 1934.49   2
  -2   1  -5 309788. 2589.63   3
   1  -2   5 321080. 1943.68   3
   1   1  -5 312722. 2676.33   3
   1   1   5 323460. 1718.82   2
  -2   1   5 324337. 2536.31   3
   1  -2  -5 327040. 1567.34   3
   1   1  -5 322435. 1757.91   2
   1  -2  -6 97810.0 964.930   3
  -2   1   6 94305.5 850.807   1
   1  -2   6 96527.8 1154.52   3
   1  -2  -6 86566.3 1374.60   1
   1   1   6 92044.2 930.156   2
  -2   1   6 91475.4 824.097   4
   1   1   6 92163.6 1474.41   3
  -2   1  -6 92252.6 828.536   4
   1   1   6 94943.2 1136.49   1
   1  -2   6 93449.4 1061.21   2
   1   1  -6 92603.7 1479.73   3
  -2   1  -6 94156.0 1419.40   3
  -2   1   6 94892.9 1381.28   3
   1   1  -6 95764.7 979.489   2
   1  -2   7 498.545 95.1894   3
   1   1  -7 363.436 107.343   3
   1   1   7 332.441 90.0476   3
  -2   1   7 386.560 58.7862   1
  -2   1  -7 311.518 50.0461   4
   1   1  -7 318.895 59.9481   2
   1  -2  -7 430.215 95.0738   3
   1  -2   7 247.523 55.3272   2
  -2   1   7 368.170 52.7316   4
  -2   1   7 419.278 93.1522   3
   1  -2  -7 413.753 100.300   1
   1   1   7 331.926 70.1001   1
   1   1   7 488.113 71.2245   2
  -2   1  -7 374.234 97.7680   3
   1   1   8 12951.4 351.140   2
   1   1  -8 14082.8 394.649   2
  -2   1  -8 14067.1 567.910   3
  -2   1   8 13507.7 321.766   4
   1   1   8 13538.9 448.740   1
   1  -2   8 13378.2 412.595   2
  -2   1   8 13750.8 538.140   3
   1   1   8 13610.9 595.189   3
   1  -2  -8 13348.1 567.218   1
   1   1  -8 12545.3 576.023   3
   1  -2  -8 13263.4 426.485   3
   1  -2   8 14295.5 504.792   3
  -2   1  -8 13004.4 314.961   4
  -2   1   8 14214.2 381.512   1
   1   1  -9 18595.6 720.621   3
   1   1  -9 20652.9 488.173   2
   1  -2  -9 20917.7 576.764   3
   1   1   9 20937.7 564.041   1
  -2   1  -9 19616.6 680.766   3
  -2   1   9 19827.8 653.524   3
   1   1   9 20224.1 747.965   3
  -2   1   9 21824.0 511.880   1
   1   1   9 19176.7 436.887   2
   1  -2   9 19576.8 506.808   2
  -2   1   9 20488.5 392.197   4
  -2   1  -9 19931.7 389.330   4
   1  -2  10 159870. 1460.65   2
   1   1  10 165184. 1636.02   1
  -2   1 -10 159731. 1985.22   3
   1   1  10 155379. 1252.96   2
   1   1 -10 164732. 1399.36   2
   1   1 -10 157103. 2159.19   3
  -2   1  10 164434. 1110.54   4
  -2   1  10 166881. 1473.81   1
  -2   1 -10 163982. 1127.86   4
  -2   1  10 158096. 1424.34   2
   1  -2 -10 160731. 1692.39   3
   1  -2 -11 24222.7 696.681   3
  -2   1 -11 22967.6 766.585   3
   1  -2  11 22334.1 552.586   2
  -2   1  11 23521.7 561.054   2
   1   1  11 21727.0 484.984   2
   1   1 -11 23472.6 543.329   2
   1   1  11 24002.5 642.883   1
  -2   1  11 23936.0 426.424   4
   1   1 -11 21530.9 831.621   3
   1  -2 -12 41636.4 950.134   3
  -2   1  12 41233.1 757.636   2
  -2   1 -12 42154.2 1075.67   3
   1   1  12 39046.1 665.561   2
   1   1 -12 41475.4 735.730   2
   1   1 -12 39978.3 1172.17   3
   1   1  12 42563.9 884.177   1
   1  -2  12 40432.7 760.053   2
   1  -2 -13 40739.3 990.743   3
   1   1  13 43013.5 912.659   1
  -2   1  13 39633.4 765.693   2
  -2   1 -13 39910.1 1060.81   3
   1   1 -13 38467.7 1191.48   3
   1  -2  13 38391.9 756.599   2
  -2   1  14 49104.2 868.971   2
   1   1 -14 47679.8 1360.75   3
  -2   1 -14 48525.8 1205.17   3
   1   1  14 50487.3 1036.71   1
   1  -2 -14 49264.1 1143.23   3
   1  -2  14 47785.1 861.781   2
  -2   1  15 7093.36 342.410   2
  -2   1 -15 7374.29 486.896   3
   1  -2  15 6610.77 336.644   2
   1   1  15 8004.17 433.949   1
   1   1 -15 8149.72 597.240   3
   1  -2 -15 7875.91 484.646   3
   1   1  16 24236.6 771.752   1
   1  -2  16 20875.6 607.961   2
  -2   1 -16 22759.0 871.943   3
  -2   1  16 21722.1 599.576   2
   1  -2 -16 21220.3 363.152   4
   1  -2 -16 21592.9 819.401   3
   1   1 -16 21572.6 980.355   3
   1  -2 -17 5374.76 173.030   4
   1  -2  17 5088.84 184.439   4
   1  -2 -17 6333.86 463.567   3
   1  -2  17 5546.40 319.519   2
   1   1  17 5994.54 404.249   1
   1   1 -17 5504.66 528.275   3
  -2   1 -17 6107.95 470.671   3
  -2   1  17 5463.46 311.402   2
   1   1 -18 22807.3 1077.88   3
   1  -2 -18 22901.1 905.717   3
  -2   1  18 22219.7 633.748   2
   1  -2  18 20892.7 345.566   4
   1  -2  18 22326.7 642.542   2
   1  -2 -18 21394.5 317.786   4
  -2   1 -18 23559.1 936.146   3
   1   1 -19 16207.8 924.677   3
   1  -2  19 15454.4 548.390   2
   1   1  19 15148.6 368.698   2
   1  -2  19 14652.4 265.839   4
  -2   1  19 15447.2 539.795   2
  -2   1 -19 15917.9 796.507   3
   1  -2 -19 15779.8 784.544   3
   1   1  20 1318.41 113.706   2
  -2   1 -20 1661.02 276.218   3
  -2   1  20 1422.04 174.957   2
   1  -2 -20 1430.62 253.590   3
   1  -2  20 1762.60 196.537   2
   1   1 -20 1901.96 365.054   3
   1  -2  21 7500.71 399.187   2
  -2   1 -21 7966.65 589.389   3
  -2   1  21 7230.44 385.358   2
   1   1  21 7204.74 262.484   2
   1  -2 -21 7611.03 585.845   3
   1   1 -21 7696.57 677.573   3
   1  -2 -22 1027.96 246.778   3
   1   1  22 899.373 104.527   2
   1   1 -22 1504.24 365.830   3
  -2   1  22 1178.91 164.779   2
  -2   1 -22 1040.74 235.761   3
   1  -2  22 1239.45 179.235   2
   1  -2  23 21647.9 702.410   2
   1  -2 -23 20819.9 1021.52   3
  -2   1  23 20833.5 682.518   2
   1   1  23 20456.8 469.546   2
  -2   1 -23 21701.6 1036.55   3
   1   1 -23 22704.4 1216.53   3
  -2   1 -24 13610.7 838.277   3
   1   1  24 13275.9 385.079   2
   1   1 -24 13393.1 972.163   3
   1  -2 -24 12725.9 833.183   3
   1  -2  24 14261.5 583.519   2
  -2   1  24 13233.0 559.731   2
   1  -2  25 5689.36 374.951   2
  -2   1 -25 5466.69 548.135   3
   1   1 -25 6468.41 714.862   3
  -2   1  25 5171.39 356.120   2
   1  -2 -25 5406.54 560.149   3
   1   1  25 5224.09 247.076   2
  -2   1  26 7665.67 444.535   2
   1   1  26 8100.85 315.297   2
   1  -2  26 8118.21 453.605   2
  -2   1 -26 7944.31 676.056   3
   1  -2 -26 7393.93 664.172   3
   1   1 -26 9082.55 841.299   3
   1   1 -27 7265.94 773.370   3
   1  -2 -27 6765.73 664.431   3
   1   1  27 6817.04 295.807   2
   1  -2  27 7056.75 427.943   2
  -2   1  27 6957.76 431.212   2
  -2   1 -27 7369.04 668.872   3
   1   1 -28 9025.48 873.513   3
   1   1  28 9350.01 351.752   2
   1  -2  28 9612.96 510.746   2
  -2   1  28 9663.04 518.670   2
   1  -2 -28 9161.63 786.524   3
  -2   1 -28 9631.83 779.850   3
   1  -2  29 1891.65 235.992   2
   1   1 -29 2478.52 510.972   3
   1  -2 -29 1903.90 374.377   3
   1   1  29 1746.70 156.058   2
  -2   1 -29 1928.53 375.521   3
  -2   1  29 1592.10 221.205   2
   1   1 -30 3683.96 602.185   3
   1  -2  30 4095.13 340.067   2
   1   1  30 3354.54 229.376   2
  -2   1  30 3591.25 333.693   2
   1  -2 -30 3714.50 547.712   3
  -2   1 -30 3362.62 490.327   3
   1   1 -31 8391.16 898.886   3
   1  -2 -31 8112.38 798.086   3
  -2   1  31 9380.90 539.253   2
  -2   1 -31 8834.75 808.555   3
   1  -2  31 9598.49 524.463   2
  -2   1 -32 491.135 219.029   3
  -2   1  32 655.791 160.288   2
   1   1 -32 815.548 323.445   3
   1  -2 -32 296.759 199.950   3
   1   1 -33 2060.52 488.048   3
  -2   1 -33 1680.46 386.133   3
  -2   1  33 1849.69 254.990   2
   1  -2 -33 1457.47 384.065   3
   1  -2 -34 348.150 200.698   3
  -2   1  34 179.932 95.2033   2
   1   1 -34 339.225 271.529   3
  -2   1 -34 279.373 210.967   3
  -2   1 -35 2078.78 423.494   3
  -2   1  35 2050.72 270.162   2
   1   1 -35 2279.99 518.958   3
   1  -2 -35 1901.78 453.183   3
   1  -2 -36 772.234 310.647   3
  -2   1  36 577.255 147.339   2
   1   1 -36 598.404 293.787   3
  -2   1 -36 152.829 172.862   3
   1  -2 -37 1097.68 350.402   3
   1   1 -37 1198.60 402.070   3
  -2   1 -37 1083.52 342.966   3
   1  -2 -38 1423.15 415.779   3
   1   1 -38 1047.49 412.421   3
  -2   1 -38 726.842 292.689   3
   1   1 -39 283.827 259.958   3
  -2   1 -39-104.757 201.733   3
   1  -2 -40 2471.99 564.351   3
  -2   1 -40 2399.46 532.959   3
   1   1 -40 2930.56 670.047   3
  -2   1 -41 2842.45 606.900   3
   1   1 -41 2351.62 598.718   3
   1  -2 -41 3041.26 641.054   3
   1  -2 -42 2546.51 578.591   3
  -2   1 -42 2194.90 539.576   3
   1   1 -42 2674.30 640.954   3
   1   1 -43 1881.74 571.904   3
   1  -2 -43 2244.83 587.218   3
  -2   1 -43 1710.79 488.919   3
   1   1 -44 1169.16 464.530   3
   1  -2 -44 1282.41 469.000   3
  -2   1 -44 1073.72 419.418   3
   1   1 -45 272.176 239.028   3
  -2   1 -45 140.753 266.411   3
   1  -2 -45-64.9065 118.995   3
   1  -2 -46 4404.93 853.341   3
   1   1 -46 4113.91 885.834   3
  -2   1 -46 4910.87 903.936   3
   1  -2 -47 459.857 326.572   3
  -2   1 -47 458.855 302.290   3
  -2   1 -48 947.633 440.704   3
   1   1 -48 788.464 464.613   3
   1  -2 -48 604.718 376.894   3
   1   1 -49 680.532 444.173   3
   1  -2 -49 382.917 306.279   3
   1  -2 -50-371.337 298.259   3
  -1  -1   0 106843. 1218.13   1
  -1   2   1 221165. 2033.36   1
  -1  -1  -1 220116. 1745.37   1
  -1   2  -1 221684. 1627.71   2
  -1  -1  -2 5532.25 225.451   2
  -1  -1  -2 4860.38 263.394   1
  -1  -1   2 5388.26 232.534   2
  -1   2  -2 5167.73 247.452   2
  -1  -1   2 5385.03 323.145   3
  -1   2   2 5399.82 312.756   1
  -1  -1  -3 17753.7 509.569   1
  -1   2  -3 17635.8 450.280   2
  -1  -1  -3 19068.7 420.535   2
  -1   2   3 18422.3 586.089   1
  -1  -1   3 18497.2 431.294   2
   2  -1  -3 18864.7 364.930   4
   2  -1  -3 18272.5 368.557   1
   2  -1   3 18444.1 362.234   4
  -1  -1   3 18785.9 606.143   3
  -1   2  -3 18979.5 380.228   3
  -1   2  -4 17485.5 445.392   2
  -1   2   4 18055.0 310.721   3
  -1   2   4 17091.8 559.542   1
   2  -1  -4 17487.1 355.821   4
  -1  -1  -4 16406.6 542.500   3
   2  -1   4 18136.9 363.409   4
  -1  -1   4 17474.4 421.339   2
  -1  -1  -4 16838.5 392.914   2
   2  -1  -4 17152.9 372.822   1
  -1  -1  -4 17354.0 516.900   1
  -1   2  -4 18324.4 418.815   3
  -1  -1   5 316146. 1819.49   2
   2  -1   5 316104. 1496.95   4
  -1  -1  -5 314222. 2263.38   1
   2  -1  -5 314913. 1689.03   1
   2  -1  -5 305065. 1471.71   4
  -1  -1  -5 316061. 1712.11   2
   2  -1  -5 319904. 2748.07   3
  -1   2   5 318327. 1525.53   3
  -1   2  -5 311204. 1881.50   3
  -1   2   5 312567. 2381.48   1
  -1   2  -5 319234. 1879.48   2
  -1  -1  -5 324202. 2483.06   3
  -1  -1  -6 95240.1 935.012   2
  -1   2  -6 93594.1 1122.39   3
  -1   2   6 93343.0 1307.21   1
   2  -1  -6 90831.2 968.501   1
   2  -1   6 92555.5 812.037   4
  -1   2   6 94642.0 939.958   3
  -1   2  -6 93832.0 1000.48   2
   2  -1  -6 94865.4 810.209   4
   2  -1  -6 94197.0 1503.91   3
  -1  -1  -6 92225.4 1253.17   1
  -1  -1   6 94772.2 1022.30   2
  -1  -1  -6 96956.5 1372.64   3
  -1  -1   7 407.574 71.9482   2
  -1   2   7 424.270 74.7760   3
  -1   2  -7 386.509 63.3425   2
   2  -1   7 398.166 63.0775   4
   2  -1  -7 340.053 100.567   3
  -1   2  -7 657.761 128.742   3
  -1  -1  -7 366.949 102.452   3
   2  -1  -7 265.865 58.9229   1
   2  -1  -7 340.348 49.5953   4
  -1  -1  -7 371.821 80.4866   1
  -1   2   7 258.082 68.9642   1
   2  -1  -8 13626.5 303.884   4
   2  -1  -8 13113.4 588.045   3
  -1   2  -8 13407.8 371.509   2
  -1   2  -8 13272.8 478.348   3
  -1  -1   8 13494.9 404.248   2
  -1  -1  -8 13052.7 494.691   1
  -1   2   8 13662.9 502.499   1
  -1   2   8 13470.3 422.104   3
   2  -1  -8 13485.5 412.519   1
   2  -1   8 13545.6 306.553   4
  -1  -1  -8 13809.4 532.267   3
   2  -1  -9 19282.6 365.004   4
  -1   2   9 20922.2 565.940   3
  -1   2   9 20193.4 614.658   1
  -1   2  -9 20216.4 446.793   2
   2  -1   9 19613.6 370.739   4
   2  -1  -9 19890.1 735.470   3
  -1  -1  -9 19617.0 644.742   3
  -1  -1   9 20937.3 518.424   2
  -1   2  -9 20405.1 633.172   3
   2  -1  -9 20236.3 529.269   1
  -1   2  10 163724. 1696.66   3
   2  -1 -10 158577. 2148.37   3
  -1  -1  10 159956. 1453.08   2
   2  -1  10 160709. 1049.71   4
  -1  -1 -10 161488. 1880.04   3
  -1   2 -10 160548. 1852.44   3
   2  -1 -10 158424. 1559.52   1
   2  -1 -10 165708. 1046.33   4
  -1   2 -10 159866. 1240.36   2
  -1   2  10 163316. 1763.51   1
  -1   2  11 24053.9 685.793   3
  -1  -1 -11 22520.1 724.773   3
  -1   2 -11 23890.2 749.457   3
  -1   2 -11 23425.4 469.382   2
  -1   2  11 23895.6 679.239   1
  -1  -1  11 23862.6 582.289   2
   2  -1 -11 23384.1 850.182   3
   2  -1  11 22517.1 393.502   4
   2  -1 -11 23499.5 393.566   4
   2  -1 -12 41037.5 1169.61   3
  -1   2 -12 42429.7 1046.58   3
  -1  -1  12 41097.1 779.218   2
  -1   2  12 41677.3 918.329   1
  -1  -1 -12 40638.8 999.818   3
  -1   2 -12 41846.8 632.617   2
   2  -1 -12 41849.9 525.109   4
   2  -1  12 40335.6 520.002   4
  -1  -1 -13 39050.3 1003.22   3
  -1  -1  13 39733.2 788.393   2
  -1   2 -13 39869.1 1053.79   3
   2  -1 -13 40215.5 1196.17   3
  -1   2 -13 39055.7 620.229   2
  -1   2  13 40906.3 922.748   1
   2  -1  13 40429.0 504.635   4
  -1   2 -14 50299.8 709.526   2
  -1  -1 -14 47784.5 1145.00   3
   2  -1 -14 48449.9 1351.16   3
  -1   2  14 48177.4 1036.91   1
  -1   2 -14 49412.5 1216.41   3
  -1  -1  14 49022.8 893.860   2
  -1   2  15 7014.72 403.883   1
  -1   2 -15 7125.61 272.903   2
   2  -1 -15 7754.01 579.060   3
  -1  -1  15 7804.22 368.136   2
  -1   2 -15 7607.94 506.103   3
  -1  -1 -15 7080.65 450.197   3
  -1  -1 -15 6950.68 209.876   4
  -1  -1  16 22842.8 637.922   2
   2  -1 -16 22323.2 983.197   3
  -1   2 -16 22072.1 488.793   2
  -1  -1  16 21848.3 372.555   4
  -1  -1 -16 21461.7 805.595   3
  -1   2  16 22576.9 738.761   1
  -1  -1 -16 22767.3 366.663   4
  -1   2 -16 22581.1 888.050   3
  -1  -1  17 5691.60 182.709   4
  -1   2 -17 5619.16 254.207   2
  -1  -1 -17 5764.19 176.569   4
  -1  -1  17 6288.24 349.242   2
  -1  -1 -17 5771.06 434.370   3
  -1   2  17 6043.36 399.752   1
  -1   2 -17 5756.23 478.185   3
   2  -1 -17 6399.73 557.747   3
  -1  -1  18 23697.1 684.122   2
  -1  -1 -18 21336.3 321.752   4
  -1   2 -18 21793.2 939.370   3
  -1  -1 -18 22176.0 872.610   3
  -1   2  18 24386.9 820.708   1
   2  -1 -18 23654.9 1077.18   3
  -1  -1  18 21237.2 346.616   4
  -1   2 -18 21769.5 517.943   2
  -1  -1  19 15833.6 577.741   2
  -1   2 -19 16067.6 829.430   3
  -1  -1  19 15098.7 270.804   4
  -1   2  19 18263.4 737.765   1
  -1  -1 -19 15221.6 749.191   3
   2  -1 -19 15513.7 903.882   3
   2  -1  19 14914.0 315.280   2
   2  -1  20 1305.67 99.2573   2
  -1   2 -20 1738.34 297.950   3
  -1  -1 -20 1460.81 262.370   3
  -1  -1  20 1721.84 202.511   2
  -1   2  20 1667.95 243.267   1
   2  -1 -20 1605.94 346.351   3
  -1   2  21 6915.87 351.024   2
  -1  -1 -21 7571.41 554.916   3
  -1   2 -21 7667.14 611.762   3
   2  -1 -21 8070.52 689.782   3
   2  -1  21 7107.15 233.955   2
  -1  -1  21 7240.02 411.442   2
  -1  -1  22 1100.83 180.420   2
  -1   2  22 648.073 133.762   2
   2  -1 -22 1202.38 316.188   3
  -1  -1 -22 1173.33 237.243   3
  -1   2 -22 1296.19 291.565   3
   2  -1  22 941.753 87.4787   2
  -1   2  23 21076.5 622.924   2
  -1   2 -23 22372.3 1095.80   3
  -1  -1  23 21377.8 754.553   2
   2  -1 -23 21045.5 1165.57   3
   2  -1  23 19773.0 401.814   2
  -1  -1 -23 21071.6 982.808   3
   2  -1 -24 15028.4 1012.47   3
  -1   2 -24 14046.9 903.501   3
  -1  -1  24 14005.8 613.878   2
  -1  -1 -24 13236.7 805.253   3
   2  -1  24 13386.8 329.043   2
  -1   2  24 13539.8 505.918   2
  -1   2 -25 4889.13 553.453   3
  -1  -1  25 5612.57 401.317   2
   2  -1 -25 5792.47 659.720   3
  -1   2  25 5270.45 323.080   2
  -1  -1 -25 4879.07 511.097   3
   2  -1  25 4827.48 193.404   2
  -1   2  26 7395.09 388.233   2
  -1  -1 -26 7776.97 657.250   3
  -1  -1  26 8275.60 498.100   2
  -1   2 -26 8050.22 725.131   3
   2  -1 -26 8494.17 809.631   3
  -1  -1 -27 6629.52 617.596   3
  -1   2  27 6314.91 366.134   2
  -1  -1  27 7017.12 468.832   2
   2  -1 -27 7250.03 765.711   3
  -1   2 -27 6419.95 665.401   3
  -1  -1 -28 9803.76 766.469   3
   2  -1 -28 8927.72 870.080   3
  -1  -1  28 9698.69 562.998   2
  -1   2 -28 9184.35 809.178   3
  -1   2  28 9198.94 447.805   2
  -1  -1 -29 1976.52 366.339   3
  -1   2  29 1820.83 207.644   2
  -1   2 -29 2028.17 391.673   3
   2  -1 -29 1864.44 428.303   3
  -1  -1  29 1671.06 241.035   2
  -1   2  30 3684.70 293.960   2
  -1  -1 -30 3437.94 483.847   3
  -1  -1  30 3799.51 370.315   2
   2  -1 -30 3643.85 587.823   3
  -1   2 -30 3235.12 518.387   3
  -1   2  31 8955.97 465.118   2
   2  -1 -31 7841.63 871.029   3
  -1  -1  31 8880.35 578.211   2
  -1  -1 -31 9074.31 798.973   3
  -1   2 -31 7640.54 805.637   3
  -1  -1  32 558.281 160.340   2
   2  -1 -32 881.347 348.791   3
  -1  -1 -32 442.046 223.304   3
  -1   2  32 602.463 130.668   2
  -1   2 -32 666.595 243.943   3
  -1   2 -33 1001.05 278.789   3
  -1   2  33 1702.48 210.222   2
  -1  -1  33 1623.44 258.315   2
   2  -1 -33 2010.18 477.044   3
  -1  -1 -33 1569.23 346.539   3
  -1  -1 -34 485.511 227.543   3
  -1   2  34 103.597 62.8078   2
   2  -1 -34 173.715 214.766   3
  -1   2 -34-69.2366 247.004   3
  -1  -1  34 204.070 106.081   2
  -1  -1 -35 2032.16 439.536   3
  -1  -1  35 2198.32 306.823   2
  -1   2 -35 1941.26 444.815   3
   2  -1 -35 1847.47 470.512   3
  -1  -1 -36 492.823 234.174   3
  -1   2 -36 187.388 191.695   3
   2  -1 -37 809.501 341.497   3
  -1  -1 -37 797.488 279.802   3
  -1   2 -37 1118.57 361.947   3
  -1   2 -38 1197.82 418.122   3
   2  -1 -38 954.353 394.007   3
  -1  -1 -38 961.162 315.830   3
  -1   2 -39 402.263 312.456   3
  -1  -1 -39 55.7029 110.770   3
   2  -1 -39 166.432 239.138   3
   2  -1 -40 2392.65 608.300   3
  -1  -1 -40 2338.89 514.688   3
  -1   2 -40 2875.48 637.130   3
   2  -1 -41 3423.34 735.939   3
  -1  -1 -41 2839.22 581.895   3
  -1   2 -41 4072.52 755.750   3
  -1   2 -42 2762.61 644.444   3
  -1  -1 -42 2294.03 544.397   3
   2  -1 -42 3102.27 716.957   3
  -1  -1 -43 1995.36 521.250   3
  -1   2 -43 1942.92 536.384   3
   2  -1 -43 2591.50 666.447   3
  -1   2 -44 1322.23 490.102   3
  -1  -1 -44 856.054 380.201   3
   2  -1 -44 857.658 397.167   3
  -1   2 -45 4.92828 165.528   3
   2  -1 -45 73.6109 158.403   3
  -1  -1 -45 381.190 272.385   3
   2  -1 -46 4906.78 957.434   3
  -1   2 -46 4818.13 920.444   3
  -1  -1 -46 5390.79 924.447   3
  -1  -1 -47 622.701 379.851   3
   2  -1 -47 74.4016 207.341   3
  -1   2 -47 622.411 351.446   3
  -1  -1 -48 1181.94 460.824   3
  -1   2 -48 970.490 450.372   3
   2  -1 -48 974.133 447.355   3
  -1   2 -49 1225.26 515.358   3
   2  -1 -49 630.953 388.452   3
  -1  -1 -49 1109.34 452.451   3
  -1  -1 -50 367.800 272.121   3
   2  -1 -50-16.1835 235.491   3
   0  -2 -50 1837.49 602.015   3
   0  -2 -49-219.854 228.905   3
  -2   2 -49 313.711 258.905   3
   2   0 -49-40.4672 195.870   3
   2   0 -48 738.681 452.576   3
   0  -2 -48 119.098 200.349   3
  -2   2 -48 676.679 371.847   3
   0  -2 -47 463.678 338.056   3
  -2   2 -47 787.719 429.301   3
   2   0 -47 174.434 255.617   3
  -2   2 -46 151.081 187.592   3
   0  -2 -46 246.240 282.779   3
   2   0 -46-121.477 278.396   3
   0  -2 -45 37.8532 134.853   3
  -2   2 -45 429.911 280.569   3
   2   0 -45 306.080 216.728   3
   2   0 -44 645.339 334.602   3
   0  -2 -44 548.437 319.330   3
  -2   2 -44 989.657 408.395   3
   0  -2 -43 5852.88 897.390   3
   2   0 -43 4596.97 889.236   3
  -2   2 -43 4966.78 849.364   3
   2   0 -42 492.381 351.325   3
   0  -2 -42 530.757 280.704   3
  -2   2 -42 276.568 195.461   3
  -2   2 -41 311.888 191.611   3
   2   0 -41 1231.30 483.571   3
   0  -2 -41 1428.68 449.655   3
   2   0 -40 2969.57 679.169   3
   0  -2 -40 3215.11 626.041   3
  -2   2 -40 2602.06 555.065   3
   2   0 -39 910.060 416.712   3
   0  -2 -39 919.330 343.806   3
  -2   2 -39 764.361 304.889   3
   2   0 -38 6526.92 948.994   3
  -2   2 -38 6706.13 864.372   3
   0  -2 -38 5852.94 786.888   3
   2   0 -37 1885.87 510.358   3
   0  -2 -37 2057.36 462.978   3
  -2   2 -37 1670.50 417.366   3
   0  -2 -36 274.953 199.369   3
   2   0 -36 398.251 314.907   3
  -2   2 -36 98.9083 152.186   3
  -2   0  36 121.460 84.1226   2
  -2   0  35 5607.83 486.295   2
   2   0 -35 5300.01 810.615   3
   0  -2 -35 5137.05 672.790   3
  -2   2 -35 5540.18 728.971   3
  -2   2 -34 1446.72 375.995   3
   0  -2 -34 1218.02 323.754   3
  -2   0  34 1388.56 236.382   2
   2   0 -34 1340.02 431.941   3
   0  -2 -33-31.0239 116.043   3
  -2   2 -33-187.757 204.887   3
   2   0 -33 155.637 174.157   3
  -2   0  33 224.459 119.837   2
   2   0 -32 1465.20 431.787   3
   0  -2 -32 1756.50 360.125   3
   0   2  32 1860.81 193.111   2
  -2   2 -32 2030.30 404.541   3
  -2   0  32 2094.44 282.126   2
   2   0 -31 2177.85 465.881   3
   0  -2 -31 1542.85 333.654   3
  -2   2 -31 1863.30 386.431   3
  -2   0  31 1863.25 261.043   2
   0   2  31 1975.51 199.188   2
  -2   0  30 1987.46 265.608   2
  -2   2 -30 1623.62 353.753   3
   0  -2 -30 1838.05 348.172   3
   2   0 -30 1781.44 425.018   3
   0   2  30 2058.35 197.404   2
  -2   2 -29 1271.47 304.141   3
   0  -2 -29 1159.36 279.183   3
   2   0 -29 1148.99 335.055   3
  -2   0  29 1290.57 206.662   2
   0   2  29 1472.01 164.478   2
   2  -2  29 1369.57 140.668   2
  -2   2 -28 522.484 204.939   3
   0  -2 -28 787.240 202.652   3
   2  -2  28 635.979 96.2913   2
   0   2  28 705.491 116.372   2
   2   0 -28 883.953 333.778   3
  -2   0  28 738.403 157.126   2
   2   0 -27 2320.75 458.492   3
   2  -2  27 2307.54 189.108   2
  -2   0  27 2193.63 260.071   2
   0  -2 -27 2076.06 352.432   3
  -2   2 -27 2268.26 390.326   3
   0   2  27 2187.15 194.776   2
   0  -2 -26 415.968 163.713   3
  -2   2 -26 601.012 227.389   3
   2  -2  26 662.280 104.071   2
  -2   0  26 522.594 125.196   2
   2   0 -26 552.525 262.297   3
   0   2  26 552.672 95.2629   2
   2  -2  25 466.227 87.3545   2
  -2   0  25 586.671 134.214   2
   2   0 -25 372.893 220.404   3
   0   2  25 435.032 85.4020   2
   0  -2 -25 339.222 143.049   3
  -2   2 -25 210.095 117.225   3
  -2   0  24 445.620 114.209   2
   2  -2  24 557.292 95.9823   2
   0  -2 -24 331.758 138.656   3
   2   0 -24 624.245 254.165   3
  -2   2 -24 730.801 229.966   3
   0   2  24 382.577 81.1090   2
  -2   0  23 1299.22 189.508   2
  -2   2 -23 1576.82 288.790   3
   0   2  23 1030.75 139.991   2
   0  -2 -23 1419.07 267.779   3
   2   0 -23 1687.51 375.004   3
   2  -2  23 1287.16 140.703   2
   2   0 -22 8850.34 779.055   3
  -2   2 -22 9319.36 666.952   3
   2  -2  22 10127.3 390.000   2
  -2   0  22 9384.90 471.166   2
   0  -2 -22 9621.99 642.914   3
  -2   2 -21 7057.88 573.126   3
   0   2  21 7996.68 513.699   1
   0  -2 -21 6980.80 531.853   3
   2  -2  21 7046.57 321.883   2
  -2   0  21 6815.99 397.939   2
   2   0 -21 6975.30 683.347   3
   2   0 -20 9094.14 748.026   3
  -2   2 -20 8868.08 616.427   3
   0  -2 -20 9630.96 604.818   3
   2  -2  20 9697.63 371.301   2
  -2   0  20 9466.16 451.566   2
   0   2  20 10521.4 581.075   1
   0   2  19 5434.77 414.439   1
   0  -2 -19 5672.77 452.267   3
  -2   0  19 5381.95 337.902   2
   2   0 -19 5394.68 571.380   3
   2  -2  19 5447.22 272.009   2
   2  -2  19 5240.51 180.475   4
  -2   0  19 4754.49 182.659   4
  -2   2 -19 5327.18 478.620   3
   0  -2 -18 14109.7 680.124   3
  -2   0  18 14470.0 327.318   4
   2  -2  18 14863.7 325.085   4
   2  -2  18 15321.8 448.228   2
  -2   2 -18 14707.6 751.850   3
  -2   0  18 14753.5 541.258   2
   0   2  18 14963.7 661.800   1
   2   0 -18 14515.6 884.098   3
   0  -2 -17 4785.07 391.608   3
   2  -2  17 4412.03 234.253   2
   2  -2  17 4552.86 187.918   4
   2   0 -17 4732.71 506.885   3
  -2   0  17 4253.83 182.893   4
  -2   0  17 4547.04 296.971   2
   0   2  17 4904.04 362.035   1
  -2   2 -17 4493.56 417.497   3
  -2   2 -16 28038.9 973.210   3
   0   2  16 28534.8 854.031   1
  -2   0  16 26607.3 692.844   2
   0  -2 -16 28075.2 891.382   3
  -2   2 -16 26217.9 422.343   2
   2  -2  16 28572.6 478.505   4
  -2   0  16 27641.8 478.433   4
   2   0 -16 28921.7 1182.79   3
   2  -2  16 29341.4 586.350   2
   2  -2  15 6846.12 279.561   2
  -2   0  15 7854.04 375.512   2
   0  -2 -15 6685.78 431.313   3
   0   2  15 6457.56 404.729   1
  -2   2 -15 6460.08 202.177   2
   2  -2  15 6586.58 232.122   4
  -2   0  15 6527.75 233.329   4
   2   0 -15 6957.70 579.467   3
  -2   2 -15 6890.14 471.180   3
  -2   0  14 96430.4 889.728   4
  -2   0  14 96508.3 1258.01   2
   2  -2  14 97381.8 1025.49   2
  -2   2 -14 91684.2 750.307   2
   2  -2  14 93816.6 892.705   4
   0   2  14 96901.9 1508.30   1
   2   0 -14 93543.2 2008.95   3
  -2   2 -14 96741.3 1684.86   3
   0  -2 -14 94650.8 1527.13   3
   2   0 -13 14692.3 784.821   3
   2  -2  13 13682.5 345.634   4
   0  -2 -13 12948.0 542.187   3
  -2   0  13 14458.0 485.939   2
  -2   2 -13 14744.7 640.510   3
  -2   2 -13 14305.4 292.102   2
  -2   0  13 14117.3 338.915   4
   0   2  13 13813.4 560.476   1
   2  -2  13 13868.3 381.534   2
   2  -2  12 56488.5 707.684   4
  -2   0  12 59219.4 943.429   2
  -2   2 -12 60245.8 1241.79   3
   0   2  12 60743.8 1158.84   1
   2  -2  12 58583.4 767.931   2
   2   0 -12 60360.5 1522.21   3
   0  -2 -12 59580.0 1110.00   3
  -2   2 -12 60079.5 602.048   2
  -2   0  12 60410.6 695.740   4
   2  -2  11 24125.5 459.283   4
   2  -2  11 24894.6 483.896   2
  -2   2 -11 24811.5 770.975   3
   2   0 -11 24029.2 944.123   3
  -2   0  11 23322.0 440.841   4
   0  -2 -11 24142.7 680.059   3
  -2   2 -11 24089.4 401.728   2
   0   2  11 24381.5 732.688   1
  -2   0  11 24445.0 593.519   2
   2  -2  10 827.548 89.7718   2
  -2   2 -10 836.482 143.334   3
   0  -2 -10 681.980 111.814   3
  -2   0  10 839.195 122.817   2
  -2   2 -10 735.517 73.2567   2
   2   0 -10 949.879 186.342   3
   2  -2  10 729.888 83.1415   4
   2   0 -10 886.897 108.185   1
   0   2  10 787.001 137.978   3
  -2   0  10 782.626 78.6416   4
   0   2  10 681.783 120.528   1
  -2   0   9 27092.7 585.656   2
  -2   0   9 27193.1 461.153   4
   2  -2   9 27214.4 489.761   2
   0   2   9 26903.9 755.028   1
   2  -2   9 25486.7 492.150   4
   2   0  -9 28449.7 574.678   1
   2   0  -9 27984.1 599.129   2
  -2   2  -9 27057.7 455.384   2
   0  -2  -9 26430.0 644.552   3
   2   0  -9 26621.4 948.280   3
   0   2   9 27512.5 774.914   3
  -2   2  -9 27580.2 756.576   3
   0  -2  -8 83985.5 1109.92   3
  -2   2  -8 84159.9 857.362   2
  -2   2  -8 86863.8 1303.41   3
  -2   0   8 87012.5 823.119   4
  -2   0   8 85871.8 1016.37   2
   0   2   8 90098.8 1341.32   3
   2   0  -8 85670.0 1679.64   3
   0   2   8 86522.5 1339.49   1
   2  -2   8 85900.7 1438.39   3
   2   0  -8 86339.4 1027.73   2
   0  -2  -7 1117.64 121.093   3
   2  -2   7 1123.18 160.402   3
   0   2   7 1289.20 138.875   2
   2   0  -7 1094.07 184.866   3
  -2   2  -7 947.915 94.6150   2
  -2   0   7 1145.00 96.8435   4
   0   2   7 1194.42 160.068   1
  -2   2  -7 1009.03 138.353   3
   0   2   7 1171.41 149.482   3
   2   0  -7 1259.66 120.423   2
  -2   0   7 1884.29 163.998   2
  -2   0   6 27066.6 457.626   4
  -2   0   6 28757.5 570.681   2
  -2   2  -6 28076.6 516.361   2
   0   2   6 27486.4 638.725   2
   0   2   6 27281.2 687.044   3
   2   0  -6 26219.9 534.034   2
   0   2   6 27036.5 750.870   1
  -2   2  -6 28526.6 693.570   3
   2   0  -6 26629.5 917.151   3
   0  -2  -6 27587.3 579.216   3
   2  -2   6 27980.4 757.501   3
   0   2   5 675839. 3262.10   3
   2   0  -5 698007. 4558.01   3
   2  -2   5 690906. 3643.63   3
  -2   0   5 681578. 2300.71   4
  -2   2  -5 696592. 3340.08   3
   0   2   5 692750. 3170.63   2
   2   0  -5 697582. 2639.29   2
   0  -2  -5 697208. 2835.70   3
   0   2   5 721746. 3841.40   1
   0   2   4 2085.64 211.263   1
   0  -2  -4 2088.56 173.083   2
   2  -2   4 2426.09 210.305   3
  -2   2  -4 2284.81 186.680   3
   0  -2  -4 2184.03 158.616   3
   0   2   4 2041.29 172.096   2
  -2   0   4 2196.96 129.929   4
  -2   2  -3 10881.6 402.501   3
   0   2   3 10937.0 394.963   2
   0  -2  -3 10960.2 389.717   2
  -2   0   3 11707.3 299.196   4
   0   2   3 11264.1 488.172   1
   0  -2  -3 10774.6 337.397   3
   2  -2   3 10682.3 426.090   3
  -2   0   3 10746.4 310.619   2
  -2   0   2 263762. 1483.91   2
   0  -2  -2 267221. 1917.34   2
  -2   2  -2 271781. 1927.39   3
   0   2   2 265910. 1907.65   2
   0   2   2 270248. 2387.42   1
   0  -2  -1 255048. 1872.02   2
   0   2   1 259589. 2345.89   1
  -2   0   1 249447. 1401.98   2
   0  -2   0 46806.4 801.859   2
   0  -2   0 46891.1 1025.78   1
   0   2   0 47782.1 1019.38   1
  -2   2   0 47859.8 888.027   1
  -2   0   0 48188.7 587.113   2
   2   0   0 47412.1 577.646   2
   0  -2   1 6603.73 278.718   3
   2   0   1 6668.54 208.220   2
  -2   2   1 6391.83 320.620   1
   0  -2   1 6736.09 306.594   2
   2  -2  -1 6372.28 331.156   1
   0   2  -1 6962.44 394.792   1
  -2   0  -1 6537.69 209.997   2
  -2   0  -2 6154.84 195.030   2
   2   0   2 6049.57 192.374   2
  -2   0  -2 5865.40 205.170   1
  -2   2   2 6040.97 306.439   1
   2   0   2 6278.64 174.228   1
   2  -2  -2 5721.30 314.861   1
  -2   0  -2 6280.84 218.381   4
   0  -2   2 5942.00 288.440   2
   0   2  -2 6184.84 296.777   3
   0  -2   2 5964.43 261.987   3
   0  -2   3 182391. 1592.02   2
  -2   0  -3 173643. 1184.86   1
   2   0   3 183998. 997.690   2
   0  -2   3 174894. 1485.67   3
  -2   0  -3 187335. 1048.06   2
   0   2  -3 174793. 1652.92   3
   2  -2  -3 178977. 1782.75   1
   2   0   3 185227. 1037.24   1
  -2   2   3 178626. 1665.98   1
  -2   0  -3 183632. 1175.90   4
  -2   2   3 174858. 1560.15   3
   0   2  -3 179668. 1539.35   2
   2  -2  -4 2006.21 192.826   1
  -2   2   4 2133.67 170.530   3
  -2   0  -4 2056.31 135.913   1
  -2   0  -4 2100.57 110.202   2
   0  -2   4 2204.87 168.704   3
   0  -2   4 2200.45 176.383   2
   0   2  -4 1905.72 180.398   3
  -2   2   4 2169.61 185.179   1
   2   0   4 2056.01 100.335   2
  -2   0  -4 2239.00 132.620   4
   2   0   4 2126.80 119.518   1
   0   2  -4 2244.18 169.443   2
  -2   2   5 3083.32 221.495   1
   2   0   5 3188.12 117.227   2
   0  -2   5 3188.99 211.179   2
   0  -2   5 3182.09 211.645   3
  -2   0  -5 3021.78 151.391   4
  -2   2   5 3118.36 205.657   3
   0   2  -5 2998.77 231.660   3
  -2   0  -5 3042.57 173.575   1
  -2   0  -5 2949.56 271.965   3
  -2   0  -5 3127.73 132.063   2
   2   0   5 2992.15 156.477   1
   0   2  -5 2866.61 198.664   2
   2  -2  -5 3014.87 239.986   1
   2  -2  -5 3241.92 240.148   3
   2   0   6 11876.2 213.853   2
   2  -2  -6 11445.6 478.576   1
  -2   2   6 11142.9 418.824   1
   0  -2   6 11557.3 423.748   3
  -2   0  -6 11438.6 293.777   4
   0   2  -6 11010.8 385.023   2
   2   0   6 11740.7 333.223   1
   0   2  -6 11488.0 472.530   3
  -2   2   6 11414.2 405.014   3
  -2   0  -6 11787.7 250.654   2
  -2   0  -6 11221.2 544.318   3
   0  -2   6 11855.8 416.491   2
   2  -2  -6 11204.1 457.637   3
  -2   0  -6 11431.0 356.351   1
  -2   2   7 1408.75 145.826   3
  -2   0  -7 1482.06 135.720   1
   0  -2   7 1226.41 136.558   2
  -2   2   7 1404.33 148.430   1
   2   0   7 1501.17 127.719   1
  -2   0  -7 1351.96 83.5652   2
   0  -2   7 1443.67 156.289   3
  -2   0  -7 1628.21 216.692   3
   2   0   7 1471.46 69.8610   2
   2  -2  -7 1381.88 166.968   3
   2   0   7 1534.52 217.807   3
  -2   0  -7 1413.06 103.580   4
   2  -2  -7 1353.40 171.105   1
   0   2  -7 1412.72 132.235   2
   0   2  -7 1297.70 163.092   3
  -2   2   8 32381.5 723.762   3
   2  -2  -8 29579.1 795.260   3
   2  -2  -8 30743.8 828.472   1
  -2   2   8 31509.6 709.517   1
   0   2  -8 31015.9 621.428   2
   0  -2   8 31262.0 699.821   2
   0   2  -8 30491.6 831.415   3
   2   0   8 30166.1 991.933   3
  -2   0  -8 30666.1 491.731   4
   2  -2  -8 32480.8 543.130   4
  -2   0  -8 32316.4 932.185   3
  -2   0  -8 30778.0 648.473   1
   0  -2   8 31328.8 761.118   3
   2   0   8 32429.2 621.964   1
  -2   0  -9 87.4635 75.9341   3
   2  -2  -9 45.1682 50.6274   3
   0  -2   9 104.263 52.3595   2
   2  -2  -9 4.08323 16.9046   4
   2   0   9 124.461 63.4327   1
  -2   0  -9 29.8028 16.2036   4
  -2   2   9 8.84662 34.4700   1
  -2   0  -9 57.8518 35.1598   1
   2  -2  -9 69.9637 51.5462   1
  -2   2   9 31.4903 20.5396   3
   0   2  -9 161.239 45.4179   2
   0   2  -9-24.3839 56.0503   3
  -2   2  10 16203.4 520.791   1
   2  -2 -10 15575.9 374.274   4
   2  -2 -10 15912.0 630.548   3
  -2   0 -10 16488.1 683.520   3
  -2   0 -10 15343.2 350.195   4
   0   2 -10 15767.1 443.325   2
   0   2 -10 15797.9 648.474   3
  -2   2  10 16160.1 554.818   3
   0  -2  10 16348.3 526.473   2
   2  -2 -11 110732. 1727.94   3
   0   2 -11 112107. 1195.59   2
  -2   0 -11 112154. 940.983   4
   2  -2 -11 115368. 1005.31   4
   0  -2  11 109771. 1371.12   2
  -2   0 -11 114553. 1807.52   3
  -2   2  11 114080. 1409.87   1
   0   2 -11 114053. 1794.40   3
   0   2 -12 2174.51 276.800   3
  -2   0 -12 1581.61 112.033   4
   0  -2  12 1648.40 185.175   2
   2  -2 -12 1519.03 114.567   4
  -2   2  12 1710.64 182.280   1
   2  -2 -12 1703.65 229.811   3
  -2   0 -12 1701.37 225.857   3
   0   2 -12 1651.50 148.059   2
  -2   0 -13 1118.56 94.9569   4
  -2   2  13 983.698 143.630   1
   0   2 -13 952.860 174.180   3
   0   2 -13 1063.42 120.035   2
   2  -2 -13 1025.61 185.517   3
   2  -2 -13 1051.62 96.1234   4
  -2   0 -13 1076.45 181.398   3
   0  -2  13 917.312 134.491   2
   2  -2 -14 200.506 42.1587   4
  -2   0 -14 243.532 46.8952   4
   0   2 -14 146.513 92.1040   3
  -2   2  14 260.578 84.7253   1
   2  -2 -14 293.527 110.477   3
  -2   0 -14 192.692 94.2524   3
   0  -2  14 168.155 62.3590   2
   2  -2 -15 4873.76 420.902   3
   0  -2  15 4992.58 314.223   2
  -2   0 -15 5104.36 409.619   3
   2  -2 -15 4937.70 196.350   4
  -2   0 -15 4674.55 193.825   4
  -2   2  15 4944.52 328.969   1
   0   2 -15 5160.79 441.415   3
   0   2 -16 70.6164 99.5653   3
  -2   0 -16 93.3916 27.0013   4
   2  -2 -16 67.8198 23.7909   4
   0  -2  16 123.844 69.6376   2
  -2   0 -16-9.88407 81.9896   3
   2  -2 -16 111.331 95.2377   3
  -2   2  16 290.298 100.818   1
  -2   0 -17 7896.07 532.142   3
  -2   0 -17 7895.43 241.376   4
   2  -2 -17 7986.03 575.139   3
  -2   2  17 9008.13 477.087   1
   0   2 -17 7532.04 580.691   3
   2  -2 -17 8095.21 240.154   4
   0  -2  17 7573.01 404.197   2
  -2   0 -18 3412.65 358.746   3
   2  -2 -18 2960.19 364.131   3
   0  -2  18 3375.99 280.153   2
   0   2 -18 3185.32 390.987   3
  -2   2  18 3745.02 318.562   1
  -2   0 -18 2981.52 146.153   4
   2  -2 -18 3301.66 147.914   4
  -2   0 -19 5684.78 471.366   3
   2  -2 -19 4957.85 487.851   3
  -2   2  19 4702.13 312.813   2
   0  -2  19 5443.10 360.800   2
   2  -2 -19 5616.39 183.465   4
   0   2 -19 5830.66 527.735   3
  -2   2  19 5735.24 407.443   1
   0  -2  20 5551.74 372.404   2
  -2   2  20 4719.71 319.461   2
  -2   0 -20 5207.44 467.066   3
   2  -2 -20 4862.38 515.826   3
   0   2 -20 5345.61 541.905   3
   0   2 -21 26733.4 1222.62   3
  -2   0 -21 26694.5 1079.39   3
  -2   2  21 26800.6 740.705   2
   2  -2 -21 26124.8 1178.57   3
   0  -2  21 27463.2 834.090   2
   0   2 -22 7859.02 684.265   3
  -2   0 -22 8006.63 612.697   3
  -2   2  22 7961.42 413.902   2
   2  -2 -22 8395.43 699.833   3
   0  -2  22 8946.40 493.556   2
  -2   0 -23 5245.40 509.316   3
   0   2 -23 4473.31 535.181   3
   2  -2 -23 4998.29 549.183   3
   0  -2  23 4758.42 365.767   2
  -2   2  23 4681.71 319.923   2
   2  -2 -24 415.639 229.757   3
   0   2 -24 72.5283 145.402   3
  -2   0 -24 6.53390 113.269   3
   0  -2  24 368.294 127.406   2
  -2   2  24 195.181 74.7065   2
   0  -2  25 9783.12 543.706   2
  -2   2  25 9201.28 461.554   2
   0   2 -25 9403.35 806.264   3
   2  -2 -25 9897.53 816.114   3
  -2   0 -25 10518.5 749.838   3
  -2   2  26 2001.47 218.501   2
   0   2 -26 1984.54 389.903   3
  -2   0 -26 2148.91 372.529   3
   0  -2  26 2318.66 276.878   2
   2  -2 -26 2201.23 419.306   3
   2  -2 -27 78.4205 123.330   3
   0  -2  27-40.5713 52.7876   2
  -2   0 -27-76.6600 138.031   3
   0   2 -27-266.276 259.741   3
  -2   2  27 9.32965 40.0658   2
   2  -2 -28 727.864 274.878   3
  -2   2  28 313.084 96.3633   2
  -2   0 -28 384.330 168.970   3
   0   2 -28 228.483 126.780   3
   0  -2  28 626.147 155.844   2
   0  -2  29 7866.71 522.858   2
   2  -2 -29 7141.05 764.754   3
   0   2 -29 6284.59 733.314   3
  -2   2  29 6765.98 430.538   2
  -2   0 -29 6953.05 678.050   3
   0  -2  30 4943.04 421.166   2
   0   2 -30 4617.79 656.963   3
  -2   0 -30 4293.69 537.970   3
   2  -2 -30 4463.80 628.044   3
  -2   2  30 4604.10 358.836   2
   0  -2  31 220.103 113.872   2
   2  -2 -31 165.768 195.181   3
  -2   2  31-51.9573 58.9001   2
  -2   0 -31 137.875 136.935   3
   2  -2 -32 951.817 324.386   3
   0   2 -32 1660.22 443.520   3
   0  -2  32 1350.98 232.105   2
  -2   0 -32 1418.40 320.951   3
  -2   2  32 1392.66 204.174   2
  -2   0 -33 307.310 202.122   3
  -2   2  33 407.298 120.575   2
   0   2 -33 530.012 252.774   3
   0  -2  33 351.746 122.794   2
   2  -2 -33 696.060 312.105   3
   0   2 -34 2047.26 493.731   3
  -2   2  34 1957.44 250.179   2
   2  -2 -34 2293.73 492.286   3
  -2   0 -34 2236.16 435.533   3
   2  -2 -35 1046.75 359.484   3
  -2   2  35 1108.43 192.834   2
  -2   0 -35 1117.40 323.887   3
   0   2 -35 1298.51 419.103   3
  -2   0 -36 788.392 279.839   3
   2  -2 -36 747.622 326.408   3
   0   2 -36 1393.78 436.292   3
   2  -2 -37 1101.09 378.379   3
  -2   0 -37 788.545 291.541   3
   0   2 -37 955.904 353.107   3
   2  -2 -38 3840.87 701.397   3
   0   2 -38 3902.45 701.336   3
  -2   0 -38 3128.00 566.003   3
   2  -2 -39 822.869 352.425   3
   0   2 -39 1451.32 490.714   3
  -2   0 -39 663.661 252.804   3
  -2   0 -40 1108.80 355.162   3
   2  -2 -40 1393.44 445.256   3
   0   2 -40 1235.40 426.943   3
   0   2 -41 2051.74 572.931   3
   2  -2 -41 1039.47 389.386   3
  -2   0 -41 1067.86 371.933   3
  -2   0 -42 60.8099 189.366   3
   2  -2 -42 96.6975 171.986   3
   0   2 -42 418.392 330.598   3
   2  -2 -43 186.721 250.867   3
   0   2 -43 89.7611 154.451   3
  -2   0 -43 74.8147 158.555   3
  -2   0 -44 1448.69 482.417   3
   2  -2 -44 1834.23 558.615   3
   0   2 -44 1732.87 543.578   3
   0   2 -45 1563.15 537.834   3
   2  -2 -45 834.296 394.746   3
  -2   0 -45 742.774 345.802   3
  -2   0 -46 574.676 330.279   3
   2  -2 -46 319.638 275.410   3
   0   2 -46 166.234 182.640   3
   2  -2 -47-122.546 205.667   3
  -2   0 -47-291.773 242.212   3
   0   2 -47 323.696 275.149   3
   2  -2 -48-172.501 235.817   3
  -2   0 -48-46.3609 144.781   3
   0   2 -48 287.263 286.471   3
   2  -2 -49-173.556 227.284   3
   0   2 -49-137.555 231.957   3
  -2   0 -49 129.995 199.864   3
   2  -2 -50-376.602 300.109   3
   1  -3 -50-515.383 336.336   3
   2   1 -49 1076.22 560.654   3
  -3   2 -49 1467.45 574.188   3
   1  -3 -49 482.103 339.574   3
  -3   2 -48 264.317 285.754   3
   1  -3 -48 244.458 233.282   3
   2   1 -48 484.017 362.948   3
  -3   2 -47 355.311 301.101   3
   1  -3 -47 663.533 379.326   3
   2   1 -47 552.595 353.100   3
  -3   2 -46 959.897 401.648   3
   2   1 -46 195.191 223.621   3
   1  -3 -46 738.388 366.959   3
   2   1 -45 296.752 247.558   3
  -3   2 -45 450.063 340.128   3
   1  -3 -45 981.509 414.712   3
   1  -3 -44 410.112 274.844   3
  -3   2 -44 297.217 222.090   3
   2   1 -44 311.199 168.912   3
   1  -3 -43 46.8149 146.320   3
  -3   2 -43 172.432 156.730   3
   2   1 -43 228.623 285.354   3
   2   1 -42 768.084 356.165   3
  -3   2 -42 897.464 345.989   3
   1  -3 -42 1124.65 405.043   3
   2   1 -41 2002.82 593.070   3
  -3   2 -41 3650.91 687.422   3
   1  -3 -41 3636.21 693.333   3
   1  -3 -40 7075.06 933.629   3
  -3   2 -40 7338.66 929.306   3
   2   1 -40 5450.45 944.294   3
   2   1 -39 317.097 221.605   3
   1  -3 -39 613.099 277.706   3
  -3   2 -39 451.323 252.244   3
  -3   2 -38 11.0589 147.457   3
   2   1 -38 390.829 286.545   3
   1  -3 -38 250.882 194.682   3
  -3   1  37 2812.45 356.476   2
   1  -3 -37 2643.71 532.850   3
   2   1 -37 2942.06 647.079   3
  -3   2 -37 2277.22 492.628   3
  -3   2 -36 8.53815 126.253   3
  -3   1  36 174.707 111.362   2
   2   1 -36 466.254 328.449   3
   1  -3 -36 400.155 239.514   3
  -3   2 -35 1804.37 418.107   3
   2   1 -35 1831.40 484.590   3
   1  -3 -35 1810.01 445.288   3
  -3   1  35 2024.85 293.102   2
   1  -3 -34 2554.29 477.141   3
  -3   2 -34 3196.09 544.517   3
   2   1 -34 3096.11 628.906   3
  -3   1  34 3089.90 355.387   2
  -3   1  33 7387.04 535.163   2
   2   1 -33 8554.06 998.022   3
   1  -3 -33 7246.56 784.617   3
  -3   2 -33 7458.58 792.244   3
  -3   2 -32 4668.02 615.032   3
   2   1 -32 4843.73 751.192   3
   1  -3 -32 4176.90 589.942   3
  -3   1  32 4653.97 419.622   2
   1  -3 -31 778.039 250.329   3
   2   1 -31 1042.00 365.494   3
  -3   1  31 783.979 178.472   2
  -3   2 -31 1089.77 309.957   3
   1   2  30 4802.07 255.047   2
  -3   2 -30 5119.02 620.511   3
   2  -3  30 5347.81 352.728   2
   2   1 -30 4676.10 713.037   3
  -3   1  30 4401.08 401.318   2
   1  -3 -30 4848.72 591.264   3
   2  -3  29 16770.3 636.470   2
   1  -3 -29 14735.9 1004.02   3
  -3   1  29 16137.4 730.720   2
  -3   2 -29 15033.9 1016.49   3
   1   2  29 15605.8 457.310   2
   2   1 -29 16039.5 1260.72   3
  -3   2 -28 12568.5 908.101   3
   2  -3  28 12125.1 542.436   2
  -3   1  28 11788.9 618.009   2
   1  -3 -28 11112.4 851.666   3
   2   1 -28 11675.9 1081.35   3
   1   2  28 11663.0 395.294   2
   2  -3  27 15807.1 621.698   2
  -3   1  27 14935.3 679.690   2
   1   2  27 14231.5 428.465   2
   1  -3 -27 15244.1 958.737   3
  -3   2 -27 15630.3 980.610   3
   2   1 -27 15754.0 1218.33   3
   1  -3 -26 6136.38 604.447   3
   2  -3  26 6329.78 400.860   2
  -3   2 -26 6014.69 606.237   3
  -3   1  26 5810.77 416.587   2
   1   2  26 5630.40 267.018   2
   2   1 -26 6526.01 784.108   3
   2   1 -25 24785.3 1439.54   3
  -3   1  25 24604.3 839.977   2
  -3   2 -25 26556.2 1221.91   3
   1  -3 -25 25343.3 1164.97   3
   1   2  25 24461.2 556.494   2
   2  -3  25 25806.3 788.652   2
   2  -3  24 4448.12 154.345   4
   1  -3 -24 4151.77 466.837   3
   2   1 -24 5235.60 665.279   3
   2  -3  24 4807.00 347.980   2
  -3   1  24 4640.20 357.389   2
  -3   2 -24 4643.76 527.425   3
   1   2  24 3766.95 227.317   2
   1  -3 -23 198.267 139.545   3
   2   1 -23 367.050 264.812   3
   2  -3  23 62.8835 25.4991   4
  -3   1  23 179.553 103.489   2
   1  -3 -23 55.8317 25.0235   4
  -3   2 -23 136.926 178.853   3
   2  -3  23 193.363 91.0973   2
   1   2  23 49.2993 47.8308   2
  -3   2 -22 21293.2 1012.53   3
   2  -3  22 21275.3 697.801   2
   1  -3 -22 20532.7 954.955   3
   1  -3 -22 19491.7 379.727   4
  -3   1  22 19858.4 713.521   2
   1   2  22 18798.4 637.657   2
   2   1 -22 20483.5 1224.72   3
   1   2  22 23393.6 919.072   1
   2  -3  22 20135.3 422.899   4
   1  -3 -21 6444.81 522.105   3
   1   2  21 5772.58 350.302   2
   2   1 -21 6192.67 688.963   3
  -3   1  21 6490.61 400.124   2
   1   2  21 7880.76 523.247   1
  -3   2 -21 6591.62 569.142   3
   2  -3  21 6295.64 381.310   2
   2  -3  21 6430.71 245.796   4
   1   2  20 23972.9 884.892   1
   1   2  20 20254.3 648.304   2
   1  -3 -20 22118.0 929.849   3
   2  -3  20 20784.2 460.091   4
   2   1 -20 20805.1 1176.98   3
  -3   1  20 20297.0 687.788   2
   2  -3  20 21764.2 691.005   2
  -3   2 -20 20495.9 956.884   3
   1   2  19 1841.32 195.072   2
   2   1 -19 2236.24 422.493   3
   1  -3 -19 1954.92 271.176   3
   2  -3  19 1941.26 211.602   2
   1   2  19 2217.57 281.291   1
   2  -3  19 1871.74 141.364   4
  -3   2 -19 2045.06 295.744   3
  -3   1  19 2017.71 221.473   2
   2  -3  18 4022.15 295.504   2
   1   2  18 4482.42 374.326   1
   1   2  18 3939.93 282.144   2
   2   1 -18 5151.47 568.952   3
  -3   1  18 3928.60 297.805   2
   1  -3 -18 4494.11 395.030   3
   2  -3  18 4177.62 216.632   4
  -3   2 -18 4361.89 426.162   3
   2   1 -17 21794.9 1125.34   3
   1   2  17 23649.9 807.586   1
  -3   1  17 21287.4 667.058   2
  -3   2 -17 21491.0 919.320   3
   1   2  17 20708.5 642.583   2
   2  -3  17 21514.8 659.395   2
   1  -3 -17 21344.4 817.232   3
   2  -3  16 17012.2 578.143   2
  -3   1  16 17042.8 448.565   4
  -3   2 -16 15806.2 774.087   3
   1   2  16 17126.8 682.497   1
  -3   1  16 16594.0 583.402   2
   1   2  16 15422.1 538.728   2
   1  -3 -16 16667.1 696.189   3
   2   1 -16 15617.8 936.594   3
  -3   1  15 31486.1 785.366   2
   1  -3 -15 32278.1 926.901   3
  -3   2 -15 33248.7 1078.75   3
  -3   1  15 32838.3 620.964   4
   1   2  15 31369.0 759.728   2
   2   1 -15 32000.7 1286.73   3
   1   2  15 33632.9 936.478   1
   2  -3  15 33884.6 805.858   2
   1   2  14 8711.59 468.027   1
  -3   2 -14 8812.01 542.474   3
   1  -3 -14 8097.48 445.365   3
  -3   1  14 8663.53 317.005   4
   2  -3  14 8178.68 398.407   2
   2   1 -14 7941.40 640.139   3
  -3   1  14 8092.44 395.065   2
   1   2  14 7737.28 374.433   2
   1   2  13 48996.6 931.076   2
  -3   1  13 51854.3 773.544   4
  -3   2 -13 52526.3 1304.50   3
  -3   1  13 51100.1 956.994   2
   2   1 -13 51162.8 1551.93   3
   2  -3  13 52000.7 986.135   2
   1  -3 -13 51798.4 1060.61   3
   1   2  13 52754.0 1134.57   1
  -3   1  12 31828.1 611.944   4
   2  -3  12 32099.8 772.941   2
   2   1 -12 30077.9 1177.43   3
  -3   1  12 32454.4 744.584   2
   1   2  12 30792.0 736.250   2
   1   2  12 32818.8 885.102   1
  -3   2 -12 32708.7 1018.13   3
   1  -3 -12 33016.5 806.630   3
   2  -3  11 45043.2 903.113   2
  -3   1  11 46142.3 877.244   2
   2   1 -11 45021.4 1407.99   3
  -3   1  11 47583.7 741.502   4
   1  -3 -11 46103.9 911.757   3
   1   2  11 44212.2 868.019   2
   1   2  11 47221.2 1060.06   1
  -3   2 -11 47769.5 1210.01   3
   1   2  10 53326.6 947.712   2
   1   2  10 56407.6 1142.06   1
   1  -3 -10 55830.6 945.085   3
   2  -3  10 54905.1 975.324   2
   2   1 -10 54473.8 1511.82   3
  -3   2 -10 56897.7 1296.44   3
  -3   2 -10 52119.4 589.763   2
  -3   1  10 55841.3 941.837   2
  -3   1  10 53833.6 785.771   4
   1   2   9 29845.4 697.985   2
   2   1  -9 29231.5 1093.02   3
   2  -3   9 31150.4 719.184   2
   1  -3  -9 28677.0 653.312   3
  -3   2  -9 29741.3 948.459   3
  -3   1   9 31361.9 689.484   2
   1   2   9 31861.4 846.788   1
  -3   1   9 29231.6 570.095   4
   1   2   9 30181.4 987.592   3
  -3   2  -9 30198.9 480.197   2
  -3   1   8 122148. 1318.25   2
   2  -3   8 116466. 1389.92   2
  -3   2  -8 120837. 1844.27   3
   1  -3  -8 115817. 1182.91   3
   2   1  -8 117742. 2166.65   3
   1   2   8 121302. 1652.67   1
   2  -3   8 115768. 1598.00   3
  -3   1   8 118082. 1133.07   4
   1   2   8 117845. 1385.80   2
   2  -3   7 38033.6 870.909   3
  -3   1   7 39104.4 734.721   2
   1   2   7 37723.6 927.745   1
   1  -3  -7 38442.3 616.857   3
   2  -3   7 37972.8 785.707   2
  -3   2  -7 38047.5 1019.48   3
  -3   1   7 37684.4 638.235   4
   2   1  -7 36447.6 1195.99   3
   1   2   7 37786.2 782.258   2
   1  -3  -6 177919. 1194.83   3
   2  -3   6 177290. 1695.75   2
   2   1  -6 173728. 1536.04   2
  -3   2  -6 175823. 2192.30   3
  -3   1   6 172171. 2378.77   3
   2  -3   6 176891. 1792.25   3
   1   2   6 178427. 2025.19   1
  -3   1   6 176279. 1517.40   2
  -3   1   6 171916. 1354.45   4
   2   1  -6 175848. 2570.05   3
   1   2   6 177706. 1690.06   2
   1  -3  -5 19840.2 347.986   3
   1   2   5 20025.5 563.182   2
  -3   1   5 21310.6 513.574   2
  -3   2  -5 19041.1 716.655   3
  -3   1   5 18728.3 789.675   3
  -3   2  -5 19698.4 486.995   4
  -3   1   5 19361.0 452.241   4
   2  -3   5 19609.1 566.271   3
   1   2   5 20011.6 684.311   1
   1  -3  -4 59336.3 518.709   3
   1   2   4 58937.2 1169.07   1
  -3   1   4 58955.3 828.068   2
   2  -3   4 58791.8 926.006   3
   1   2   4 60644.1 976.674   2
  -3   2  -4 57694.0 835.205   4
  -3   2  -4 57170.6 1211.76   3
  -3   1   4 56898.3 774.615   4
   1   2   3 30668.6 839.650   1
   2  -3   3 30539.6 634.295   3
  -3   1   3 30608.0 583.594   2
  -3   2  -3 31360.9 608.624   4
  -3   1   3 29596.8 556.348   4
   1   2   3 30719.4 692.925   2
   2   1  -2 144219. 1546.92   1
   1   2   2 143822. 1494.31   2
  -3   1   2 138056. 1198.25   2
   1   2   2 139599. 1808.22   1
   2  -3   2 139857. 1301.54   3
  -3   2  -2 142395. 1285.23   4
  -3   1   2 135601. 1179.87   4
   2   1  -1 32681.2 610.549   2
  -3   1   1 33148.1 564.705   2
  -3   2  -1 34240.2 631.227   4
  -3   1   1 30587.1 563.439   4
   2   1  -1 30989.6 699.525   1
   2  -3   1 29609.3 568.042   3
   1   2   1 32736.7 706.343   2
   1  -3  -1 31280.9 769.405   2
   1   2   1 31523.4 867.143   1
   2   1   0 141567. 1260.38   2
  -3   1   0 138214. 1113.16   2
  -3   2   0 135739. 1377.06   1
  -3   2   0 136721. 1258.81   4
   2  -3   0 142331. 1992.27   1
   1   2   0 129363. 1422.72   2
   1  -3   0 136890. 1597.92   2
   2   1   0 142135. 1465.62   1
   1   2   0 137951. 1826.45   1
  -3   1   0 130315. 1163.07   4
  -3   2   1 49182.6 757.607   4
   2  -3  -1 51528.8 1203.72   1
  -3   1  -1 49815.7 715.460   4
   2   1   1 49878.1 743.074   2
   1   2  -1 48245.2 1114.57   1
   1  -3   1 50862.0 969.410   2
   1  -3   1 49489.4 521.466   3
   2   1   1 49546.5 858.185   1
  -3   1  -1 49989.4 645.566   2
  -3   2   1 46655.2 787.774   1
   2  -3  -2 260079. 2695.85   1
  -3   1  -2 259391. 1401.55   2
   1   2  -2 268069. 2590.87   1
  -3   1  -2 250547. 1616.53   4
   1  -3   2 261929. 2220.40   2
   1  -3   2 262450. 1375.39   3
   2   1   2 269425. 1703.11   2
   2   1   2 259882. 1961.46   1
  -3   2   2 253525. 1723.40   4
  -3   2   2 258242. 1803.64   1
   1  -3   3 280445. 2294.63   2
   2   1   3 264992. 2017.23   1
  -3   2   3 270038. 1778.11   4
  -3   2   3 273088. 1820.63   1
   2  -3  -3 276634. 2801.52   1
   2   1   3 277662. 1719.65   2
   1  -3   3 277650. 1583.86   3
   1   2  -4 56640.8 1290.75   3
   2  -3  -4 56595.6 1287.38   1
  -3   1  -4 55633.1 591.118   2
  -3   1  -4 54552.7 756.152   4
   2   1   4 56236.1 913.514   1
  -3   2   4 55875.3 820.985   1
  -3   1  -4 58822.3 632.596   1
   1  -3   4 53997.7 1022.43   2
  -3   2   4 55364.6 809.420   4
   1  -3   4 55027.2 773.163   3
   2   1   4 56772.4 768.468   2
   1   2  -4 56641.4 914.511   2
   2   1   5 11457.2 410.560   1
   1  -3   5 11300.5 471.988   2
  -3   2   5 10749.4 535.450   3
  -3   2   5 11197.0 367.872   1
  -3   2   5 11295.5 367.432   4
   1   2  -5 11028.2 404.123   2
  -3   1  -5 10845.5 338.662   4
   1   2  -5 11562.5 591.730   3
  -3   1  -5 13671.1 339.326   1
   2  -3  -5 11327.8 576.898   1
   2  -3  -5 11393.0 378.517   3
  -3   1  -5 9946.01 555.169   3
  -3   1  -5 11344.2 250.835   2
   1  -3   5 11815.6 386.690   3
   2   1   5 11291.5 341.581   2
  -3   2   6 16772.4 449.438   4
   1   2  -6 16686.8 495.802   2
   2   1   6 16555.1 413.289   2
   1   2  -6 16595.6 725.429   3
  -3   1  -6 17129.9 291.057   2
   2  -3  -6 17228.4 719.039   1
   2  -3  -6 17094.0 483.979   3
  -3   1  -6 17669.4 412.538   1
   1  -3   6 16441.6 562.505   2
  -3   2   6 16566.8 455.362   1
  -3   1  -6 15930.5 716.855   3
   2   1   6 16433.6 507.490   1
  -3   2   6 16756.7 658.061   3
   1  -3   6 17345.5 503.801   3
  -3   1  -6 15950.2 410.225   4
  -3   1  -7 93247.2 640.445   2
   1   2  -7 90966.1 1166.72   2
  -3   2   7 91794.2 1086.80   1
  -3   1  -7 91099.3 985.794   4
   1  -3   7 93755.3 1244.78   3
   2   1   7 93731.9 970.214   2
   1   2  -7 92431.2 1738.49   3
   2  -3  -7 92414.3 1183.58   3
   2   1   7 95668.4 1226.32   1
  -3   2   7 91634.3 1532.98   3
   1  -3   7 93131.0 1350.21   2
   2  -3  -7 90514.0 1670.26   1
  -3   1  -7 92210.8 1731.86   3
  -3   1  -7 97693.7 1036.71   1
   2   1   8 5622.03 238.068   2
  -3   1  -8 5200.32 237.292   4
  -3   2   8 5677.94 382.710   3
   1  -3   8 5763.85 325.752   3
  -3   2   8 5707.24 273.288   1
   2   1   8 5580.82 302.112   1
  -3   1  -8 5422.28 142.281   2
   2  -3  -8 5879.29 315.373   3
  -3   1  -8 5766.33 265.325   1
   1  -3   8 5202.16 325.235   2
   1   2  -8 5556.12 433.566   3
  -3   1  -8 5537.92 431.759   3
   2  -3  -9 7794.06 385.537   3
   1   2  -9 7525.35 510.278   3
  -3   2   9 8234.99 333.644   1
   1  -3   9 7683.60 398.150   2
   2   1   9 7574.79 280.102   2
   2   1   9 7999.40 363.489   1
  -3   1  -9 7381.91 287.376   4
  -3   1  -9 7938.04 513.946   3
   2   1  10 362.293 82.2752   1
  -3   2  10 321.577 78.9394   1
   1  -3  10 314.557 83.6679   2
   1   2 -10 283.809 106.107   3
   2   1  10 325.103 55.4496   2
  -3   1 -10 384.954 67.6410   4
  -3   1 -10 441.833 149.777   3
   2  -3 -10 360.394 93.5396   3
  -3   2  11 7379.68 335.298   1
  -3   1 -11 6019.51 483.861   3
   2   1  11 6576.54 263.142   2
   1  -3  11 6664.09 375.331   2
   2  -3 -11 6744.54 392.076   3
  -3   1 -11 6651.71 275.689   4
   2   1  11 7183.23 365.946   1
   1   2 -11 6329.50 500.977   3
  -3   1 -12 8318.76 306.518   4
   2   1  12 7835.59 289.563   2
   1   2 -12 7745.08 566.040   3
  -3   2  12 8576.36 373.842   1
   2   1  12 8624.99 413.813   1
  -3   1 -12 8162.99 538.994   3
   2  -3 -12 8168.72 452.439   3
   1  -3  12 7998.27 421.475   2
   2   1  13 20524.3 478.566   2
  -3   1 -13 22045.1 499.817   4
   1   2 -13 22794.1 989.654   3
   1  -3  13 22800.4 715.015   2
  -3   1 -13 21167.5 871.630   3
   2   1  13 23557.3 694.602   1
   2  -3 -13 22817.2 790.047   3
  -3   2  13 22648.4 640.839   1
  -3   1 -14 57091.3 810.031   4
   2  -3 -14 57121.5 1313.50   3
   1  -3  14 56912.9 1136.04   2
   2   1  14 55516.5 776.838   2
  -3   1 -14 57234.0 1452.73   3
  -3   2  14 60310.0 1083.22   1
   1   2 -14 55630.4 1581.76   3
   2   1  14 57902.4 1143.38   1
  -3   2  15 3858.89 286.717   1
  -3   1 -15 3211.16 352.074   3
   1   2 -15 3102.31 419.056   3
   2   1  15 3062.20 183.369   2
  -3   1 -15 3305.02 196.819   4
   2  -3 -15 3953.36 360.996   3
   1  -3  15 3174.51 285.876   2
   2   1  15 3397.08 295.402   1
   2  -3 -16 16540.1 759.682   3
   1   2 -16 16009.6 907.398   3
  -3   2  16 15716.5 578.139   2
   1  -3  16 16634.2 638.878   2
   2   1  16 15838.3 415.916   2
   2   1  16 18472.7 693.211   1
  -3   2  16 17361.7 626.643   1
  -3   1 -16 16067.3 792.168   3
   2  -3 -17 25681.7 533.398   4
  -3   2  17 26096.2 744.953   2
   2  -3 -17 26469.9 998.003   3
   2   1  17 29335.3 882.220   1
   1   2 -17 26061.6 1178.01   3
   2   1  17 25202.1 526.154   2
  -3   1 -17 26170.9 1030.57   3
   1  -3  17 26798.5 817.990   2
   2   1  18 16584.0 428.700   2
  -3   2  18 17497.4 624.908   2
   1   2 -18 17153.5 989.068   3
   2  -3 -18 17980.8 855.759   3
   1  -3  18 17960.3 680.024   2
   2  -3 -18 17140.3 426.181   4
  -3   1 -18 18209.3 876.406   3
   2   1  18 19458.1 749.826   1
   1  -3  19 5944.60 401.774   2
   2  -3 -19 5893.15 508.658   3
  -3   2  19 6022.65 371.535   2
   2   1  19 5563.65 251.690   2
   1   2 -19 6020.39 612.355   3
  -3   1 -19 6232.43 521.073   3
   2  -3 -19 5861.02 242.311   4
   2  -3 -20 6556.77 549.259   3
  -3   2  20 6547.77 391.529   2
   2   1  20 5614.78 249.662   2
  -3   1 -20 6596.81 547.055   3
   2   1  20 5914.30 188.623   2
   1   2 -20 6234.95 643.517   3
   1  -3  20 6429.17 425.364   2
   2  -3 -20 6189.26 241.095   4
   2  -3 -21 14024.2 348.687   4
   1  -3  21 14135.7 635.925   2
   2  -3 -21 13196.3 807.152   3
   2   1  21 12467.3 273.337   2
  -3   1 -21 14777.3 829.307   3
   2   1  21 12263.9 365.604   2
  -3   2  21 14007.2 578.605   2
   1   2 -21 14086.9 965.854   3
   2  -3 -22 17185.1 363.690   4
   1  -3  22 16844.3 703.824   2
   2   1  22 15712.1 309.020   2
   2   1  22 14709.8 398.198   2
  -3   1 -22 17676.9 928.320   3
  -3   2  22 16746.7 641.842   2
   2  -3 -22 16855.0 943.315   3
   1   2 -22 16842.4 1082.26   3
   1  -3  23 10428.0 563.214   2
   2   1  23 9686.68 243.060   2
  -3   1 -23 10110.6 713.025   3
  -3   2  23 10928.9 526.510   2
   2  -3 -23 10873.5 262.610   4
   2   1  23 9127.92 314.489   2
   2  -3 -23 9874.15 744.763   3
   1  -3  23 9687.07 273.859   4
   1   2 -23 10781.9 894.327   3
   1   2 -24 22576.1 1315.88   3
   1  -3  24 21125.8 354.263   4
   2   1  24 20490.7 444.168   2
   1  -3  24 23187.2 851.013   2
  -3   1 -24 21916.3 1083.03   3
   2  -3 -24 22372.8 1147.89   3
   2   1  24 21459.4 359.509   2
  -3   2  24 22164.5 761.923   2
   1   2 -25 5008.60 676.233   3
   2   1  25 3421.52 177.443   2
  -3   1 -25 4532.48 510.912   3
  -3   2  25 4142.45 339.565   2
   2   1  25 3726.30 147.893   2
   2  -3 -25 4306.95 540.882   3
   1  -3  25 4374.51 382.521   2
   1  -3  26 14065.3 678.943   2
   2  -3 -26 13518.4 967.214   3
  -3   1 -26 14249.8 915.244   3
  -3   2  26 13598.3 617.148   2
   1   2 -26 14128.3 1080.99   3
   2   1  26 12876.7 264.464   2
   1  -3  27 8013.66 530.694   2
   1   2 -27 8652.29 870.943   3
  -3   2  27 7778.65 479.259   2
   2  -3 -27 8065.50 756.665   3
  -3   1 -27 7533.78 676.957   3
  -3   2  28 7445.89 476.019   2
   1   2 -28 7945.58 856.839   3
   2  -3 -28 8302.56 794.591   3
  -3   1 -28 8005.08 720.901   3
   1  -3  28 7778.25 528.168   2
   2  -3 -29 2233.88 424.599   3
  -3   2  29 1878.42 247.153   2
  -3   1 -29 1611.64 313.616   3
   1  -3  29 1921.04 269.699   2
   1   2 -29 2074.84 473.962   3
   1   2 -30 3958.09 628.825   3
  -3   2  30 4182.58 367.011   2
   2  -3 -30 5260.02 652.178   3
  -3   1 -30 4188.56 537.992   3
   1  -3  30 4846.20 422.403   2
  -3   1 -31 1059.90 298.644   3
   1  -3  31 1083.66 204.418   2
   2  -3 -31 1341.31 367.888   3
   1   2 -31 1227.30 379.493   3
  -3   2  31 1028.24 186.938   2
  -3   1 -32 443.180 229.265   3
   1   2 -32 263.057 211.175   3
   1  -3  32 525.008 144.410   2
  -3   2  32 570.115 144.131   2
   2  -3 -32 597.082 241.968   3
  -3   1 -33 338.448 204.766   3
   1   2 -33 564.279 307.713   3
   2  -3 -33 818.543 298.719   3
  -3   2  33 504.636 134.290   2
  -3   2  34 206.288 101.566   2
   2  -3 -34 479.199 246.768   3
   1   2 -34 386.345 286.341   3
  -3   1 -34 1.86352 141.717   3
  -3   2  35 3226.25 354.550   2
   1   2 -35 2823.56 597.747   3
   2  -3 -35 2683.63 535.055   3
  -3   1 -35 2925.60 523.185   3
   1   2 -36 4805.35 801.506   3
  -3   1 -36 4638.67 662.756   3
  -3   2  36 4859.44 437.622   2
   2  -3 -36 5026.56 756.832   3
   2  -3 -37 2944.70 582.638   3
  -3   2  37 1821.06 269.454   2
  -3   1 -37 1791.98 444.589   3
   1   2 -37 2071.22 561.216   3
   2  -3 -38 4924.06 774.375   3
   1   2 -38 4378.63 794.019   3
  -3   1 -38 4942.53 718.248   3
   2  -3 -39 3879.28 698.425   3
   1   2 -39 4782.72 840.150   3
  -3   1 -39 4800.36 724.196   3
  -3   1 -40 1408.44 408.217   3
   1   2 -40 1154.24 485.816   3
   2  -3 -40 980.270 381.932   3
   1   2 -41 523.060 316.060   3
   2  -3 -41 328.935 249.844   3
  -3   1 -41 541.312 297.200   3
   1   2 -42 61.8821 190.284   3
   2  -3 -42 124.244 227.081   3
  -3   1 -42 10.2848 122.434   3
   1   2 -43 2151.14 627.713   3
   2  -3 -43 1798.13 545.970   3
  -3   1 -43 2722.66 597.981   3
  -3   1 -44 2517.44 581.726   3
   2  -3 -44 1994.67 561.028   3
   1   2 -44 2571.12 694.216   3
   1   2 -45 1061.24 490.463   3
  -3   1 -45 1240.57 434.773   3
   2  -3 -45 649.586 336.520   3
   2  -3 -46-38.4555 162.328   3
   1   2 -46 1.46763 159.716   3
   1   2 -47 1358.11 501.335   3
  -3   1 -47 1209.09 478.032   3
   2  -3 -47 1313.93 490.372   3
   2  -3 -48-55.5932 154.394   3
   1   2 -48 731.342 386.185   3
  -3   1 -48 772.270 375.049   3
   1   2 -49 799.507 471.213   3
   2  -3 -49 285.615 232.665   3
   2  -3 -50 398.065 320.949   3
   2   2   0 188525. 2226.17   1
  -4   2   0 185681. 1445.78   1
   2   2   0 191049. 1805.95   2
   2   2   1 10236.9 513.830   1
   2   2   1 9813.76 417.161   2
   2  -4   1 9958.00 283.487   3
   2   2  -1 9780.32 522.804   1
  -4   2   1 10041.5 313.446   1
   2   2   2 27109.1 833.157   1
   2   2   2 29661.4 707.445   2
  -4   2   2 27867.9 487.406   1
   2   2  -2 27841.7 903.474   1
   2  -4   2 26949.8 518.373   3
   2  -4   3 9251.03 468.171   2
  -4   2   3 8831.93 264.195   1
   2   2   3 8883.11 385.726   2
   2   2   3 8938.58 482.539   1
   2   2  -3 8429.63 496.743   1
   2  -4   3 8704.10 319.373   3
   2  -4   4 72996.6 996.261   3
   2  -4   4 73629.8 1315.46   2
   2   2   4 73521.4 1354.36   1
  -4   2   4 73289.2 754.634   1
   2   2   4 74573.8 1117.29   2
   2  -4   5 15533.2 608.467   2
   2  -4  -5 15740.0 357.595   3
  -4   2   5 15661.4 363.606   1
   2  -4   5 15875.4 493.180   3
   2   2   5 16437.1 529.020   2
  -4   2  -5 13914.3 710.692   3
   2   2   5 15472.8 623.882   1
   2   2   6 7799.21 368.092   2
   2   2   6 7495.03 429.411   1
  -4   2  -6 7354.46 524.678   3
  -4   2   6 6961.08 247.813   1
   2  -4   6 7594.46 363.330   3
   2  -4  -6 7266.33 264.999   3
   2  -4   6 7129.38 412.838   2
   2  -4   7 59000.6 1193.28   2
   2   2  -7 55814.3 1642.01   3
   2   2   7 58081.2 1190.23   1
  -4   2  -7 57680.4 1480.36   3
   2  -4  -7 58427.1 829.583   3
   2   2   7 59793.2 1010.36   2
   2  -4   7 60140.1 1080.44   3
  -4   2   7 57671.3 742.271   1
   2  -4   8 12210.7 545.528   2
   2   2   8 12577.9 466.319   2
   2  -4  -8 11896.8 406.407   3
   2   2  -8 11449.6 751.876   3
   2   2   8 12893.6 556.001   1
  -4   2  -8 11932.1 677.926   3
  -4   2   8 12011.2 354.820   1
   2  -4   9 6393.48 393.810   2
   2   2  -9 5845.44 540.448   3
  -4   2   9 5672.62 263.421   1
   2   2   9 6442.86 394.405   1
   2  -4  -9 6184.37 310.975   3
   2   2   9 6196.85 334.438   2
  -4   2  -9 6505.11 511.103   3
   2   2  10 6583.57 404.648   1
   2   2  10 6354.37 335.837   2
   2   2 -10 6434.32 572.116   3
  -4   2 -10 6251.04 500.680   3
   2  -4 -10 6485.95 343.061   3
   2  -4  10 6647.92 407.134   2
  -4   2 -10 6476.26 177.333   2
  -4   2  10 6690.97 301.838   1
   2   2  11 1605.97 172.576   2
   2  -4  11 1474.23 197.394   2
  -4   2 -11 1555.30 259.286   3
   2  -4 -11 1499.73 179.422   3
   2   2  11 1362.84 191.745   1
   2   2 -11 1395.31 265.923   3
  -4   2  11 1556.43 181.456   2
  -4   2  11 1746.00 166.344   1
  -4   2 -11 1427.91 74.6532   2
  -4   2  12 10028.1 397.520   1
   2   2  12 8736.31 401.094   2
   2   2  12 9671.59 494.128   1
   2  -4 -12 9067.48 454.512   3
  -4   2 -12 9695.80 614.409   3
   2   2 -12 8690.21 680.665   3
  -4   2  12 9111.80 434.671   2
   2  -4  12 9051.06 487.324   2
   2  -4 -13 4763.88 344.216   3
   2   2  13 4540.51 342.141   1
   2   2  13 4697.81 291.636   2
  -4   2  13 4762.35 321.784   2
   2  -4  13 4367.88 341.790   2
  -4   2 -13 4193.04 401.306   3
   2   2 -13 4603.04 515.815   3
   2   2  14 10292.0 429.584   2
  -4   2  14 10403.3 484.812   2
   2  -4  14 10382.6 528.824   2
   2   2  14 10721.8 533.294   1
  -4   2 -14 10878.9 675.427   3
   2  -4 -14 10699.6 537.275   3
   2   2 -14 9408.52 738.491   3
   2   2  15 424.426 92.9572   2
  -4   2  15 305.813 96.5868   2
   2   2  15 396.339 116.822   1
   2  -4 -15 454.674 128.773   3
   2   2 -15 275.592 168.700   3
   2  -4  15 414.773 123.697   2
  -4   2 -15 346.922 128.193   3
   2  -4  16 13737.3 621.142   2
   2  -4 -16 13732.3 662.235   3
   2   2  16 14927.1 640.932   1
  -4   2  16 14943.3 594.691   2
   2   2  16 13681.9 498.570   2
  -4   2 -16 13723.2 772.612   3
   2   2 -16 13418.6 924.432   3
   2  -4 -17 1723.89 250.823   3
   2   2  17 1776.92 184.681   2
  -4   2 -17 2003.39 307.792   3
   2  -4  17 2042.25 248.161   2
   2   2 -17 1772.85 375.772   3
   2   2  17 1860.70 245.142   1
  -4   2  17 2049.61 229.038   2
   2   2 -18 9934.31 829.238   3
   2  -4  18 10592.1 560.298   2
  -4   2 -18 10053.4 683.896   3
  -4   2  18 10116.6 511.615   2
   2  -4 -18 10985.9 639.148   3
   2   2  18 10926.2 580.181   1
   2   2  18 10414.9 435.449   2
   2  -4 -19 7478.73 548.872   3
  -4   2  19 7168.41 430.819   2
   2  -4  19 7119.52 468.391   2
  -4   2 -19 7384.83 601.456   3
   2   2  19 6720.71 355.670   2
   2   2  19 7626.46 509.229   1
   2   2 -19 6526.46 696.858   3
   2  -4  20 7696.45 487.346   2
   2   2  20 8793.91 552.961   1
   2   2 -20 7740.07 759.108   3
  -4   2 -20 8035.49 632.464   3
   2   2  20 7680.88 373.235   2
   2  -4 -20 7584.95 574.275   3
  -4   2  20 8350.53 475.915   2
  -4   2  21 6421.93 425.263   2
   2  -4 -21 6152.27 534.964   3
   2   2  21 6005.01 330.234   2
  -4   2 -21 6550.55 580.375   3
   2  -4  21 6364.83 448.826   2
   2   2 -21 6394.76 714.378   3
   2   2  21 7168.86 506.500   1
   2  -4 -22 2029.24 319.569   3
   2   2  22 2512.45 318.488   1
  -4   2  22 1915.79 250.486   2
   2  -4 -22 1699.82 148.872   4
   2   2  22 2026.14 193.560   2
   2   2 -22 2257.36 462.354   3
  -4   2 -22 2039.67 343.333   3
   2  -4  22 2143.73 268.214   2
   2  -4  23 17547.6 493.019   4
   2   2  23 16600.2 537.208   2
   2  -4 -23 16947.1 939.421   3
   2  -4  23 17219.6 752.349   2
   2  -4 -23 17049.0 458.762   4
  -4   2  23 16967.7 704.287   2
   2   2 -23 16518.8 1184.26   3
  -4   2 -23 17146.4 967.699   3
   2   2  23 19081.9 857.911   1
   2  -4 -24 6690.76 607.886   3
  -4   2 -24 7358.33 645.676   3
   2  -4  24 6560.64 288.385   4
   2  -4 -24 6973.85 279.216   4
   2  -4  24 7791.92 506.581   2
   2   2  24 6166.26 324.320   2
  -4   2  24 6038.78 435.115   2
   2   2 -24 7627.15 828.468   3
  -4   2  25 1600.95 227.353   2
   2  -4 -25 1562.71 126.367   4
   2  -4  25 1480.84 129.935   4
   2  -4 -25 1202.85 257.385   3
  -4   2 -25 1641.15 317.581   3
   2   2  25 1408.65 152.989   2
   2   2 -25 1562.35 411.506   3
   2  -4  25 1795.85 251.230   2
   2   2  25 1492.43 116.091   2
   2  -4  26 3121.81 323.305   2
   2  -4 -26 3011.63 435.839   3
  -4   2  26 3027.58 316.565   2
  -4   2 -26 3346.24 464.509   3
   2  -4 -26 3342.07 164.767   4
   2  -4  26 3217.80 177.730   4
   2   2  26 3127.85 164.513   2
   2   2 -26 3155.68 570.822   3
   2   2 -27 1970.31 449.520   3
   2  -4  27 1898.44 121.825   4
   2  -4 -27 2133.99 104.399   4
  -4   2 -27 2857.80 437.873   3
  -4   2  27 2094.04 271.634   2
   2  -4 -27 1892.89 350.755   3
   2  -4  27 2349.02 288.644   2
   2   2  27 2007.39 129.496   2
  -4   2 -28 3994.17 515.973   3
   2  -4 -28 3930.25 529.811   3
   2  -4  28 4126.85 376.343   2
   2   2  28 3871.35 173.090   2
   2   2 -28 4268.45 674.283   3
  -4   2  28 3882.35 365.309   2
  -4   2  29 416.274 130.006   2
  -4   2 -29 833.816 273.691   3
   2   2 -29 683.072 332.581   3
   2  -4 -29 900.602 280.801   3
   2  -4  29 646.963 159.345   2
  -4   2  30 6491.05 493.028   2
  -4   2 -30 6839.18 699.377   3
   2   2 -30 6404.55 858.488   3
   2  -4 -30 7390.64 765.466   3
   2  -4  30 7150.64 490.893   2
   2  -4 -31 320.843 216.659   3
  -4   2 -31 283.427 186.357   3
   2   2 -31 5.17678 137.360   3
  -4   2  31 35.9239 70.4393   2
   2  -4  31 151.934 86.2268   2
  -4   2 -32 3657.65 539.967   3
   2  -4 -32 3435.58 546.012   3
   2   2 -32 3499.13 648.460   3
  -4   2  32 3559.76 377.626   2
  -4   2 -33 2409.70 465.570   3
  -4   2  33 2282.65 310.495   2
   2  -4 -33 2524.92 498.346   3
   2   2 -33 2004.12 529.542   3
   2   2 -34 1357.66 446.930   3
  -4   2  34 1124.83 225.513   2
   2  -4 -34 1402.65 400.615   3
  -4   2 -34 1208.52 349.218   3
  -4   2 -35 2158.66 459.199   3
   2   2 -35 2062.67 561.647   3
   2  -4 -35 2504.61 496.204   3
  -4   2  35 1654.55 277.511   2
  -4   2  36 3216.41 379.813   2
   2   2 -36 3470.08 750.557   3
  -4   2 -36 3340.16 568.383   3
   2  -4 -36 3538.97 613.237   3
   2  -4 -37 1050.10 360.148   3
  -4   2 -37 1404.83 396.618   3
   2   2 -37 1216.84 474.484   3
  -4   2  37 863.291 209.371   2
   2  -4 -38 350.747 234.982   3
  -4   2  38 166.021 107.211   2
  -4   2 -38 218.904 140.589   3
   2   2 -38 102.489 267.924   3
   2   2 -39 372.120 283.747   3
   2  -4 -39 531.483 256.425   3
  -4   2 -39 233.745 133.835   3
   2  -4 -40 363.244 273.890   3
  -4   2 -40 338.768 227.661   3
   2   2 -40 268.303 195.007   3
  -4   2 -41 1231.41 398.995   3
   2   2 -41 798.457 378.603   3
   2  -4 -41 1123.36 404.573   3
   2   2 -42 2573.57 686.270   3
   2  -4 -42 1655.07 497.930   3
  -4   2 -42 1869.78 484.977   3
   2  -4 -43 2460.98 607.789   3
  -4   2 -43 2862.89 630.647   3
   2   2 -43 2526.83 697.683   3
   2  -4 -44 507.704 297.925   3
   2   2 -44 118.949 167.483   3
   2  -4 -45 153.842 190.871   3
  -4   2 -45 1028.78 404.774   3
   2   2 -45 562.504 417.347   3
  -4   2 -46 140.722 205.754   3
   2  -4 -46 459.221 274.485   3
   2   2 -46 176.119 230.988   3
   2  -4 -47-85.4226 170.520   3
   2   2 -47 133.641 304.435   3
  -4   2 -47-121.173 173.285   3
  -4   2 -48 842.360 400.951   3
   2  -4 -48 132.141 190.867   3
   2   2 -48 350.650 296.653   3
   2  -4 -49 1518.53 577.122   3
   2  -4 -50 356.744 309.192   3
  -1  -2 -49 1788.21 582.527   3
   3  -1 -49 1023.50 518.643   3
  -2   3 -49 1357.37 548.997   3
  -1  -2 -48 512.256 337.510   3
   3  -1 -48 114.132 207.971   3
  -2   3 -48 496.068 402.929   3
   3  -1 -47 379.701 319.010   3
  -1  -2 -47 862.595 398.572   3
  -2   3 -47 677.509 366.966   3
  -2   3 -46 922.177 425.505   3
   3  -1 -46 816.640 417.052   3
  -1  -2 -46 899.203 377.340   3
  -2   3 -45 836.359 401.536   3
   3  -1 -45 159.221 174.998   3
  -1  -2 -45 908.422 364.823   3
  -1  -2 -44 578.180 297.554   3
  -2   3 -44 395.851 265.969   3
   3  -1 -44 386.486 253.548   3
   3  -1 -43-141.361 205.094   3
  -2   3 -43 326.182 275.196   3
  -1  -2 -43 71.3733 162.474   3
   3  -1 -42 641.348 347.695   3
  -1  -2 -42 575.604 270.569   3
  -1  -2 -41 2849.28 582.893   3
   3  -1 -41 2436.91 642.011   3
  -2   3 -41 4032.35 773.650   3
   3  -1 -40 6961.97 1054.88   3
  -1  -2 -40 5886.60 809.144   3
  -2   3 -40 7894.47 1012.80   3
  -2   3 -39-100.293 221.559   3
  -1  -2 -39 226.374 165.114   3
   3  -1 -39 329.128 278.286   3
  -1  -2 -38-222.935 193.252   3
   3  -1 -38 218.024 222.810   3
  -2   3 -38-34.0816 245.145   3
  -1  -2 -37 2286.95 465.821   3
  -2   3 -37 2369.88 527.209   3
   3  -1 -37 3138.58 660.254   3
  -2   3 -36-461.139 289.843   3
  -2  -1  36 200.647 115.362   2
   3  -1 -36 252.770 281.607   3
  -1  -2 -36-104.493 173.454   3
  -2   3 -35 1573.08 387.822   3
  -2  -1  35 2376.23 344.226   2
  -1  -2 -35 1676.88 391.224   3
   3  -1 -35 2420.21 571.165   3
  -2  -1  34 3342.44 397.258   2
  -1  -2 -34 3305.85 532.083   3
  -2   3 -34 3246.24 561.482   3
   3  -1 -34 3144.18 638.776   3
  -1  -2 -33 8215.19 797.433   3
   3  -1 -33 8002.16 991.182   3
  -1   3  33 7717.84 436.358   2
  -2  -1  33 7890.26 600.539   2
  -2   3 -33 7581.72 848.085   3
  -1  -2 -32 4417.43 576.012   3
  -1   3  32 4560.69 336.210   2
  -2   3 -32 4862.40 653.549   3
  -2  -1  32 4832.27 460.612   2
   3  -1 -32 4232.74 695.049   3
   3  -1 -31 1273.60 382.725   3
  -2  -1  31 872.274 200.106   2
  -2   3 -31 520.660 229.842   3
  -1  -2 -31 825.267 238.565   3
  -1   3  31 827.842 143.979   2
   3  -1 -30 4987.88 722.587   3
  -2   3 -30 5203.41 648.139   3
  -2  -1  30 4766.91 446.658   2
  -1   3  30 4580.76 327.180   2
  -1  -2 -30 4574.66 553.756   3
  -2  -1  29 16069.5 787.890   2
  -1  -2 -29 14932.9 967.864   3
  -1   3  29 15153.0 589.497   2
   3  -1 -29 14809.0 1233.59   3
  -2   3 -29 14886.1 1054.52   3
  -1   3  28 11660.8 510.689   2
  -2  -1  28 11642.7 661.157   2
   3  -1 -28 11575.1 1072.52   3
  -1  -2 -28 11491.7 824.326   3
  -2   3 -28 11392.1 910.661   3
  -1   3  27 14478.1 573.174   2
   3  -1 -27 14960.2 1188.68   3
  -2  -1  27 14866.1 726.951   2
  -1  -2 -27 15086.1 910.442   3
  -2   3 -27 15026.1 999.769   3
  -2   3 -26 5798.44 626.484   3
   3  -1 -26 6116.08 753.300   3
  -2  -1  26 6281.56 465.776   2
  -1  -2 -26 5593.44 551.541   3
  -1   3  26 5994.26 362.122   2
  -1   3  25 26623.6 1057.00   1
  -2  -1  25 24680.9 909.791   2
  -1  -2 -25 25647.9 1130.70   3
  -2   3 -25 26351.2 1263.08   3
   3  -1 -25 25913.1 1478.13   3
  -2   3 -24 4367.52 515.228   3
  -1  -2 -24 4699.22 467.317   3
  -2  -1  24 4717.88 391.227   2
  -2  -1  24 3965.22 154.570   4
  -1   3  24 5380.84 474.713   1
   3  -1 -24 4860.06 652.200   3
   3  -1 -23 118.596 166.720   3
  -2  -1  23 44.0468 22.1074   4
  -2  -1  23 239.043 126.251   2
  -1  -2 -23 412.517 183.806   3
  -2   3 -23 19.4701 136.139   3
  -1   3  23 116.784 174.175   1
  -1  -2 -23 29.1031 15.6185   4
  -1   3  22 20786.4 866.672   1
  -2   3 -22 20688.5 1020.88   3
  -2   3 -22 18882.2 496.975   2
   3  -1 -22 18999.2 1188.23   3
  -2  -1  22 19876.2 754.275   2
  -1  -2 -22 19679.5 395.876   4
  -2  -1  22 20010.4 420.088   4
  -1  -2 -22 20390.4 934.314   3
  -2  -1  21 5567.47 231.530   4
  -2   3 -21 6136.28 271.693   2
   3  -1 -21 7036.43 727.803   3
  -1   3  21 7031.12 491.346   1
  -1  -2 -21 6377.78 516.036   3
  -1  -2 -21 6634.34 242.172   4
  -2  -1  21 6626.60 427.801   2
  -2   3 -21 6805.71 586.021   3
  -1   3  20 21759.2 848.948   1
  -2   3 -20 22765.9 1019.93   3
  -2   3 -20 20561.3 495.595   2
   3  -1 -20 20987.6 1170.61   3
  -1  -2 -20 21519.6 906.622   3
  -2  -1  20 20953.5 733.657   2
  -2  -1  20 21787.3 465.111   4
  -2  -1  19 2149.54 243.479   2
  -1   3  19 1905.51 260.176   1
  -2   3 -19 2255.42 322.477   3
   3  -1 -19 1833.76 374.945   3
  -2  -1  19 1942.23 141.190   4
  -1  -2 -19 1952.45 267.979   3
  -2   3 -19 1686.12 140.850   2
  -2   3 -18 4226.86 420.916   3
   3  -1 -18 4140.17 510.050   3
   3  -2  18 4137.02 204.374   4
  -2  -1  18 4723.71 341.840   2
  -1  -2 -18 4278.53 386.166   3
  -2   3 -18 4164.99 218.620   2
  -1   3  18 4436.83 364.411   1
  -2  -1  18 4507.49 215.720   4
   3  -2  17 22276.2 485.592   4
  -1  -2 -17 21137.7 832.418   3
  -1   3  17 22282.9 815.152   1
  -2  -1  17 22440.2 486.533   4
  -2   3 -17 21431.5 898.100   3
  -2  -1  17 21885.2 707.239   2
   3  -1 -17 21488.6 1119.01   3
  -2   3 -17 21389.0 504.781   2
   3  -2  16 16604.0 423.397   4
  -2  -1  16 16964.8 428.087   4
  -1   3  16 16709.9 699.124   1
  -2   3 -16 16638.9 766.006   3
  -2  -1  16 17440.0 619.314   2
  -1  -2 -16 16251.6 711.443   3
  -2   3 -16 15361.6 431.283   2
   3  -1 -16 15818.0 939.434   3
  -2  -1  15 31477.6 811.093   2
  -1   3  15 32450.3 964.336   1
  -2  -1  15 33695.9 607.609   4
   3  -1 -15 32073.1 1296.35   3
  -1  -2 -15 31689.3 966.096   3
  -2   3 -15 33328.9 1042.58   3
   3  -2  15 32767.8 608.344   4
  -2   3 -15 31772.0 616.038   2
  -2  -1  14 8398.40 416.938   2
  -1  -2 -14 8020.02 479.059   3
  -2   3 -14 8548.67 523.833   3
   3  -2  14 7986.01 300.841   4
  -2   3 -14 8244.32 317.838   2
   3  -1 -14 8080.46 640.921   3
  -1   3  14 7473.13 463.759   1
   3  -1 -13 50939.8 1552.15   3
  -2  -1  13 52064.6 999.282   2
  -1  -2 -13 50745.4 1187.13   3
  -1   3  13 52660.7 1210.24   1
  -2   3 -13 52262.2 811.499   2
   3  -2  13 52854.2 782.451   4
  -2   3 -13 52093.9 1218.91   3
  -2   3 -12 30551.4 650.791   2
   3  -2  12 32533.6 612.289   4
  -2   3 -12 31992.7 926.328   3
  -1  -2 -12 30917.7 903.821   3
  -2  -1  12 32903.1 776.157   2
   3  -1 -12 31340.6 1201.92   3
  -1   3  12 30572.6 926.876   1
   3  -2  11 46191.4 734.345   4
  -1  -2 -11 47351.9 1097.80   3
  -2   3 -11 45843.4 793.329   2
   3  -1 -11 46134.5 1423.52   3
  -2  -1  11 47498.0 915.876   2
  -1   3  11 47176.7 1009.23   3
  -1   3  11 46360.2 1124.46   1
  -2   3 -11 47191.9 1072.52   3
  -1  -2 -10 56582.6 1185.70   3
   3  -1 -10 56058.1 903.503   1
  -1   3  10 53691.5 1228.19   1
  -2  -1  10 54217.4 960.714   2
   3  -2  10 54390.8 797.392   4
  -2   3 -10 55703.9 894.180   2
  -1   3  10 54972.2 1031.98   3
   3  -1 -10 56290.1 1553.68   3
  -2   3 -10 56049.8 1113.10   3
  -2  -1   9 30768.9 709.759   2
  -2   3  -9 30066.4 787.913   3
  -1   3   9 30172.1 727.021   3
   3  -1  -9 29203.1 621.065   1
  -1  -2  -9 30456.9 861.543   3
   3  -1  -9 30231.7 1132.83   3
   3  -2   9 29507.0 584.953   4
  -1   3   9 29750.1 907.868   1
   3  -1  -9 30622.6 562.488   4
  -2   3  -9 31033.9 682.122   2
   3  -1  -8 117555. 2209.95   3
  -1   3   8 117550. 1357.12   3
   3  -2   8 114146. 1151.28   4
  -1   3   8 118661. 1816.77   1
  -2  -1   8 118206. 1361.75   2
  -1  -2  -8 119777. 1720.34   3
   3  -1  -8 112691. 1090.88   4
  -2   3  -8 120855. 1497.69   3
  -2   3  -8 119034. 1385.95   2
   3  -1  -8 115708. 1174.93   1
  -2   3  -7 38010.6 777.578   2
   3  -2   7 36583.4 652.277   4
  -1   3   7 37333.8 1023.07   1
  -1   3   7 38388.4 715.696   3
   3  -1  -7 36795.4 624.271   1
  -2   3  -7 37668.7 792.892   3
  -1  -2  -7 36226.2 1016.78   1
   3  -1  -7 37463.2 625.599   4
  -1  -2  -7 37963.1 959.164   3
  -2  -1   7 38509.0 768.532   2
  -1  -2  -7 36922.6 783.165   2
  -1   3   6 172010. 2217.42   1
   3  -2   6 175869. 1414.84   4
  -2  -1   6 175880. 1595.06   2
  -1  -2  -6 172173. 2186.95   1
  -2   3  -6 176005. 1627.88   3
  -1  -2  -6 177982. 2054.31   3
   3  -1  -6 170519. 1259.31   1
  -2   3  -6 178386. 1696.31   2
   3  -2   6 167221. 2272.90   3
  -1  -2  -6 175284. 1697.22   2
  -1   3   6 174121. 1437.05   3
   3  -1  -6 171040. 1316.20   4
  -2   3  -5 18935.7 507.858   3
  -2   3  -5 19474.1 569.590   2
   3  -1  -5 19477.5 443.245   4
  -1  -2  -5 18084.4 640.016   3
  -1  -2  -5 19482.9 567.495   2
  -1   3   5 19693.3 747.442   1
   3  -2   5 20136.9 484.368   4
  -1   3   5 20115.6 447.894   3
  -1  -2  -5 19108.9 723.336   1
   3  -1  -5 19346.6 389.274   1
  -2  -1   5 19449.8 526.225   2
   3  -2   4 57876.4 819.292   4
   3  -1  -4 58034.5 768.944   4
  -2   3  -4 60151.3 1009.64   2
  -1  -2  -4 58885.3 1244.07   1
  -1   3   4 58128.6 675.767   3
  -1   3   4 59827.7 1312.29   1
  -2  -1   4 59505.7 910.440   2
  -1  -2  -4 58545.6 981.025   2
  -2  -1   4 57585.3 1362.43   3
   3  -1  -4 59182.3 632.655   1
  -2   3  -4 57610.4 826.178   3
  -1   3   4 61954.2 1122.43   2
  -2  -1   3 30219.1 635.769   2
   3  -2   3 31014.2 598.869   4
  -2   3  -3 31651.6 739.678   2
   3  -1  -3 31952.6 569.531   4
  -1  -2  -3 31045.5 709.304   2
  -1   3   3 29986.2 934.536   1
  -1  -2  -3 29635.6 874.151   1
  -1   3   3 31738.1 788.420   2
  -2   3  -3 31250.6 558.003   3
  -2   3  -2 146065. 1593.31   2
  -1   3   2 138901. 2026.91   1
  -2  -1   2 140052. 1353.15   2
  -2   3  -2 138174. 1110.02   3
  -1  -2  -2 139286. 1520.23   2
  -1  -2  -2 138169. 1857.48   1
  -2   3  -1 32631.6 490.526   3
  -2   3  -1 31058.9 922.039   1
  -1   3   1 31669.6 967.421   1
  -1  -2  -1 31631.4 721.402   2
  -2  -1   1 30749.2 632.728   2
  -1  -2  -1 30472.8 869.717   1
  -2   3   0 140301. 957.163   3
  -2  -1   0 138304. 1318.90   2
  -2   3   0 134416. 1957.18   1
  -1  -2   0 135268. 1490.84   2
  -1  -2   0 140207. 1863.66   1
  -1   3   0 138011. 2036.41   1
  -2  -1   0 138007. 1513.96   1
  -2  -1  -1 47845.5 897.915   1
  -2   3   1 51088.4 1164.03   1
  -2  -1  -1 48431.2 780.424   2
   3  -2  -1 47338.2 832.802   1
  -1  -2   1 48887.2 1089.77   1
  -1   3  -1 50333.1 1232.16   1
  -1  -2   1 48204.7 893.895   2
  -1   3  -1 50243.7 648.272   3
   3  -2  -2 259161. 1935.85   1
  -1  -2   2 256051. 2073.29   2
  -1   3  -2 263628. 2199.80   2
  -1   3  -2 257272. 1569.60   3
  -1  -2   2 262310. 2547.89   3
   3  -1   2 246705. 1601.86   4
  -2  -1  -2 253221. 2103.35   1
  -2   3   2 258333. 2624.22   1
  -1   3  -2 261951. 2820.88   1
  -2  -1  -2 258457. 1781.65   2
   3  -1   3 263329. 1653.69   4
  -1  -2   3 275597. 2600.34   3
  -2   3   3 270616. 2669.53   1
   3  -2  -3 273810. 1783.30   4
  -1  -2   3 264933. 2094.21   2
   3  -2  -3 273049. 2038.90   1
  -2  -1  -3 269749. 1829.93   2
  -1   3  -3 272889. 1759.09   3
  -1   3  -3 278925. 2251.50   2
  -2  -1  -3 268994. 2210.22   1
  -1   3  -4 55611.8 844.494   3
   3  -2  -4 54752.5 951.930   1
  -1  -2   4 53528.4 1166.18   3
   3  -2  -4 58033.5 815.150   4
  -2   3   4 56032.7 605.622   3
  -2  -1  -4 56144.0 823.790   2
  -2   3   4 55077.4 1201.92   1
  -1  -2   4 56262.8 979.923   2
   3  -1   4 56723.3 765.381   4
  -2  -1  -4 56349.0 1031.59   1
  -1   3  -4 55516.2 1004.14   2
  -1   3  -5 11493.1 452.204   2
   3  -2  -5 11855.6 368.833   4
  -2   3   5 11367.2 294.439   3
  -1   3  -5 11454.4 407.704   3
  -2   3   5 11030.7 531.164   1
   3  -1   5 11045.1 337.974   4
  -1  -2   5 11465.2 448.493   2
  -1  -2   5 11344.6 529.390   3
  -2  -1  -5 11454.7 375.426   2
  -2  -1  -5 10981.6 466.289   1
   3  -2  -5 11076.1 435.417   1
  -2  -1  -6 16158.4 695.130   3
  -1  -2   6 16546.5 539.829   2
   3  -2  -6 17024.5 554.393   1
  -1  -2   6 16116.4 631.989   3
  -2  -1  -6 16600.6 451.082   2
   3  -2  -6 16853.4 444.410   4
  -2  -1  -6 16366.7 583.801   1
  -1   3  -6 16352.4 535.575   2
  -1   3  -6 16429.6 525.885   3
  -2   3   6 16493.5 391.945   3
   3  -1   6 16437.9 413.431   4
  -2   3   6 16477.3 647.453   1
   3  -2  -7 90502.3 1324.23   1
  -1  -2   7 90212.4 1298.08   2
  -1  -2   7 96045.1 1543.69   3
   3  -2  -7 93527.8 1765.07   3
  -2   3   7 93821.4 998.080   3
   3  -2  -7 95355.9 1042.62   4
  -2   3   7 91663.1 1528.62   1
  -1   3  -7 91894.3 1309.44   3
  -2  -1  -7 90043.4 1681.02   3
  -2  -1  -7 91363.9 1051.12   2
  -2  -1  -7 89507.9 1395.85   1
   3  -1   7 90616.0 976.731   4
  -1   3  -7 91808.9 1252.98   2
   3  -1   8 5364.59 240.457   4
   3  -2  -8 5766.58 256.658   4
  -1  -2   8 5057.81 316.711   2
   3  -2  -8 5678.71 339.222   1
  -2   3   8 5412.57 269.092   3
  -2   3   8 5356.88 370.833   1
  -1   3  -8 5773.67 311.054   2
   3  -2  -8 5669.71 442.787   3
  -2  -1  -8 5968.62 437.870   3
  -1   3  -8 5908.40 355.595   3
  -2  -1  -8 5826.09 262.477   2
  -2  -1  -8 5591.18 356.873   1
   3  -2  -9 8149.58 306.715   4
  -1   3  -9 7910.40 425.508   3
  -2  -1  -9 8249.91 509.392   3
  -1   3  -9 7787.41 357.858   2
  -1  -2   9 7121.20 382.020   2
   3  -2  -9 7785.57 530.375   3
  -2   3   9 7737.29 332.988   3
   3  -2  -9 7557.90 403.133   1
  -2  -1  -9 7835.93 301.879   2
  -2   3   9 8236.70 454.839   1
   3  -1   9 7520.24 282.482   4
  -2  -1 -10 403.822 134.451   3
  -1  -2  10 271.534 89.2847   2
  -1   3 -10 296.072 68.7238   2
   3  -2 -10 288.433 60.1424   4
   3  -1  10 368.496 62.6723   4
  -1   3 -10 452.715 112.583   3
   3  -2 -10 226.251 86.7213   3
  -2   3  10 343.041 102.345   1
  -2   3  10 318.343 73.0223   3
   3  -2 -10 339.607 94.0755   1
  -1   3 -11 6834.98 432.152   3
  -1  -2  11 6517.79 369.479   2
  -2  -1 -11 7371.40 486.800   3
   3  -2 -11 6631.64 278.342   4
   3  -2 -11 7508.36 540.144   3
  -1   3 -11 6798.45 328.149   2
  -2   3  11 6265.74 397.465   1
  -2   3  11 6573.07 345.038   3
  -1  -2  12 8290.19 421.009   2
  -2   3  12 7732.81 451.064   1
  -2  -1 -12 8355.06 521.589   3
  -1   3 -12 7781.90 349.005   2
   3  -2 -12 7953.56 570.484   3
   3  -2 -12 8014.11 302.803   4
  -1   3 -12 7773.18 480.140   3
  -2  -1 -13 22659.1 870.622   3
  -2   3  13 21602.4 739.882   1
   3  -2 -13 21688.3 499.818   4
  -1  -2  13 22656.4 706.054   2
  -1   3 -13 22094.7 578.999   2
   3  -2 -13 21465.5 956.097   3
  -1   3 -13 21950.0 837.069   3
  -1   3 -14 57270.3 1381.16   3
  -2   3  14 57848.8 1219.47   1
  -2  -1 -14 57717.1 764.621   4
  -1  -2  14 56583.3 1129.28   2
   3  -2 -14 58604.1 803.530   4
  -2  -1 -14 58255.8 1400.88   3
   3  -2 -14 56186.1 1581.34   3
  -2  -1 -15 3150.99 180.353   4
  -2   3  15 3288.46 294.199   1
   3  -2 -15 3382.13 192.524   4
  -1  -2  15 3782.20 309.414   2
  -2  -1 -15 3333.65 343.731   3
   3  -2 -15 2908.90 386.324   3
  -1   3 -15 3946.12 392.179   3
   3  -2 -16 17029.7 916.144   3
   3  -2 -16 16497.3 420.021   4
  -2  -1 -16 16328.3 766.423   3
  -1   3 -16 16309.0 802.349   3
  -1  -2  16 16485.2 639.005   2
  -2   3  16 16957.2 679.850   1
  -2  -1 -16 17058.3 421.872   4
  -2  -1 -17 27613.0 540.992   4
   3  -2 -17 26729.1 540.828   4
  -1   3 -17 26797.3 1049.47   3
  -2  -1 -17 25285.0 968.971   3
  -2   3  17 26934.2 862.016   1
  -1  -2  17 27400.2 832.743   2
   3  -2 -17 27085.1 1188.37   3
  -1   3 -18 17094.4 875.803   3
  -2  -1 -18 18396.4 441.318   4
   3  -2 -18 17660.1 994.431   3
  -2   3  18 18120.7 723.227   1
  -2  -1 -18 17548.4 826.108   3
  -1  -2  18 18298.0 695.898   2
  -2   3  19 6380.55 445.139   1
  -1   3 -19 5689.94 519.835   3
  -2  -1 -19 5839.29 490.038   3
  -1  -2  19 5916.65 403.328   2
  -2  -1 -19 6314.63 253.600   4
   3  -2 -19 6524.90 620.926   3
  -1  -2  20 6371.68 432.058   2
   3  -2 -20 6922.14 663.985   3
  -1   3 -20 6814.05 584.164   3
  -2  -1 -20 6302.54 247.319   4
  -2  -1 -20 6052.79 503.678   3
  -2   3  20 6777.19 466.384   1
  -1   3 -21 13756.5 860.862   3
   3  -2 -21 14200.9 966.032   3
  -1  -2  21 14205.9 648.070   2
  -2   3  21 14466.8 704.057   1
  -2  -1 -21 13192.9 758.768   3
  -2  -1 -21 13643.6 345.731   4
  -1  -2  21 13783.5 353.846   4
  -1  -2  22 18608.5 766.999   2
  -2  -1 -22 17802.8 892.942   3
  -2  -1 -22 16152.8 351.443   4
  -1  -2  22 16733.7 373.397   4
  -2   3  22 17174.1 792.920   1
  -1   3 -22 17040.8 978.402   3
   3  -2 -22 16677.0 1073.57   3
   3  -2 -23 10560.6 876.858   3
  -1  -2  23 11502.3 607.991   2
  -2   3  23 10977.3 646.796   1
  -2  -1 -23 10298.2 712.547   3
  -1   3 -23 10880.2 819.395   3
  -2   3  24 24781.7 961.868   1
  -2  -1 -24 22747.0 1064.58   3
   3  -2 -24 22164.5 1292.66   3
  -1   3 -24 23242.9 1201.66   3
  -1  -2  24 24117.1 895.421   2
  -1  -2  24 22257.0 364.132   4
  -2   3  25 3256.46 286.124   2
  -1  -2  25 4387.97 400.639   2
  -1   3 -25 4497.19 562.333   3
   3  -2 -25 4058.06 598.718   3
  -2  -1 -25 4070.71 487.802   3
  -1  -2  26 14424.9 722.581   2
  -2   3  26 13156.8 574.536   2
   3  -2 -26 12750.4 1030.81   3
  -1   3 -26 13341.5 966.241   3
  -2  -1 -26 14054.1 879.921   3
  -2  -1 -27 7940.04 684.557   3
   3  -2 -27 7891.30 847.423   3
  -1  -2  27 8150.77 561.891   2
  -1   3 -27 6888.39 712.952   3
  -2   3  27 7630.54 444.470   2
  -1   3 -28 7301.51 756.723   3
  -1  -2  28 8161.23 570.296   2
   3  -2 -28 7794.56 850.156   3
  -2  -1 -28 6996.04 654.586   3
  -2   3  28 7385.17 440.316   2
   3  -2 -29 1968.60 462.727   3
  -2   3  29 1678.52 216.860   2
  -1  -2  29 2466.02 326.431   2
  -2  -1 -29 2125.80 372.815   3
  -1   3 -29 1901.66 398.920   3
  -2   3  30 4636.07 355.896   2
   3  -2 -30 4699.57 685.730   3
  -1  -2  30 5193.13 466.447   2
  -2  -1 -30 4373.18 544.882   3
  -1   3 -30 4321.80 604.456   3
  -2   3  31 1026.01 174.600   2
   3  -2 -31 995.403 337.853   3
  -2  -1 -31 1496.14 339.748   3
  -1  -2  31 1313.81 244.210   2
  -1   3 -31 1085.37 304.145   3
  -1  -2  32 655.838 193.741   2
  -1   3 -32 202.156 154.433   3
  -2   3  32 526.821 128.396   2
   3  -2 -32 858.294 323.628   3
  -2  -1 -32 421.863 211.990   3
  -1  -2  33 752.566 191.541   2
  -2   3  33 614.311 133.626   2
  -2  -1 -33 476.552 209.458   3
   3  -2 -33 524.623 259.033   3
  -1   3 -33 138.705 163.876   3
  -1  -2  34 185.340 107.806   2
  -2  -1 -34 257.882 144.318   3
  -2   3  34 92.6676 62.7794   2
   3  -2 -34-1.73904 123.213   3
  -1  -2  35 2999.78 383.264   2
  -1   3 -35 3486.48 628.282   3
  -2   3  35 2703.14 288.701   2
   3  -2 -35 2276.94 519.063   3
  -2  -1 -35 2727.79 484.407   3
  -1   3 -36 5068.85 784.449   3
   3  -2 -36 4430.92 776.225   3
  -2  -1 -36 4475.17 634.775   3
   3  -2 -37 2388.10 566.246   3
  -1   3 -37 2522.37 572.473   3
  -2  -1 -37 2073.29 452.713   3
   3  -2 -38 4743.59 826.373   3
  -1   3 -38 5892.14 876.793   3
  -2  -1 -38 4338.43 658.641   3
  -2  -1 -39 4427.61 683.981   3
   3  -2 -39 4359.44 805.033   3
  -1   3 -39 4973.77 811.870   3
   3  -2 -40 564.566 294.831   3
  -2  -1 -40 1164.68 349.666   3
  -1   3 -40 1001.32 398.710   3
  -2  -1 -41 411.703 218.946   3
   3  -2 -41 662.707 333.055   3
  -1   3 -41 590.939 350.764   3
  -2  -1 -42 58.1074 140.516   3
   3  -2 -42-104.873 219.751   3
  -2  -1 -43 2223.51 546.998   3
   3  -2 -43 2405.73 649.417   3
  -1   3 -43 2329.67 613.855   3
  -2  -1 -44 3182.55 665.194   3
   3  -2 -44 2475.71 681.443   3
  -1   3 -44 3096.94 716.033   3
   3  -2 -45 891.535 436.042   3
  -1   3 -45 1473.27 543.652   3
  -2  -1 -45 931.730 347.700   3
  -1   3 -46-58.4575 145.419   3
   3  -2 -46 335.832 291.951   3
  -2  -1 -46 267.149 255.459   3
  -2  -1 -47 1283.17 477.355   3
   3  -2 -47 1223.27 522.667   3
  -1   3 -47 1458.47 541.107   3
  -2  -1 -48 715.388 379.476   3
  -1   3 -48 665.638 424.262   3
   3  -2 -48-76.0112 178.241   3
  -1   3 -49 828.870 447.982   3
  -2  -1 -49 1446.14 515.729   3
   3  -2 -49 797.938 466.593   3
   0  -3 -50 1895.26 592.290   3
   3   0 -49 212.185 278.552   3
   0  -3 -49 376.225 308.702   3
  -3   3 -48 344.563 275.753   3
   3   0 -48 63.3294 223.766   3
   0  -3 -48 158.216 221.714   3
   3   0 -47 235.732 320.764   3
   0  -3 -47 1042.91 421.483   3
  -3   3 -46 708.519 361.562   3
   0  -3 -46 226.982 249.581   3
   3   0 -46 441.427 382.078   3
   3   0 -45 253.243 206.724   3
   0  -3 -45 808.939 361.311   3
   0  -3 -44 2216.67 569.667   3
  -3   3 -44 1849.47 555.988   3
   3   0 -44 2320.01 676.853   3
   3   0 -43 5197.65 982.601   3
   0  -3 -43 5657.91 872.228   3
  -3   3 -43 5759.91 900.609   3
   3   0 -42 1170.97 499.970   3
   0  -3 -42 1007.18 376.164   3
  -3   3 -42 976.193 361.969   3
   0  -3 -41 457.108 284.236   3
  -3   3 -41 201.727 176.286   3
   3   0 -41 94.7406 173.067   3
   3   0 -40 877.952 391.616   3
  -3   3 -40 721.848 304.923   3
   0  -3 -40 306.825 197.586   3
   3   0 -39 2993.52 717.333   3
   0  -3 -39 2705.99 524.817   3
  -3   3 -39 3342.35 624.252   3
   3   0 -38 261.048 269.841   3
   0  -3 -38 208.712 176.936   3
  -3   3 -38 517.240 260.642   3
  -3   0  37 994.656 234.642   2
  -3   3 -37 967.882 340.389   3
   0  -3 -37 967.490 327.758   3
   3   0 -37 1073.40 409.179   3
   0  -3 -36 2217.61 457.222   3
  -3   0  36 2369.30 346.060   2
  -3   3 -36 2053.97 453.633   3
   3   0 -36 2459.38 593.463   3
  -3   3 -35 1139.36 392.908   3
   3   0 -35 896.799 416.886   3
  -3   0  35 714.274 192.271   2
   0  -3 -35 815.091 302.206   3
   0  -3 -34 3250.58 516.289   3
   3   0 -34 2752.79 625.613   3
  -3   3 -34 3623.95 597.314   3
  -3   0  34 3652.83 409.884   2
  -3   0  33 767.028 191.866   2
  -3   3 -33 844.267 300.676   3
   0  -3 -33 494.376 214.659   3
   3   0 -33 852.805 391.489   3
  -3   0  32 2328.97 315.845   2
  -3   3 -32 2510.48 478.918   3
   3   0 -32 2312.58 563.588   3
   0  -3 -32 2484.66 431.141   3
   0   3  32 2381.46 214.982   2
  -3   3 -31 7796.11 793.561   3
   0  -3 -31 7705.81 739.137   3
   0   3  31 7054.15 369.935   2
  -3   0  31 6753.04 528.975   2
   3   0 -31 7252.51 927.123   3
   3   0 -30 1251.85 403.273   3
   0  -3 -30 1562.33 348.206   3
  -3   0  30 1262.40 231.981   2
  -3   3 -30 1443.48 375.626   3
   0   3  30 1040.21 147.476   2
   0  -3 -29 3922.05 499.181   3
   3   0 -29 4729.74 739.801   3
  -3   3 -29 3852.50 539.362   3
  -3   0  29 3711.67 375.599   2
   0   3  29 3831.21 275.996   2
  -3   0  28 1144.20 219.715   2
  -3   3 -28 805.834 310.022   3
   0  -3 -28 993.038 293.563   3
   0   3  28 746.932 125.151   2
   3   0 -28 739.447 414.963   3
  -3   0  27 845.985 193.920   2
  -3   3 -27 1031.54 334.572   3
   3   0 -27 1046.49 364.573   3
   0   3  27 490.125 112.227   2
   0  -3 -27 1172.34 289.107   3
   0   3  26 5911.17 504.237   1
  -3   3 -26 5857.77 619.390   3
   0  -3 -26 4975.66 522.421   3
   3   0 -26 4370.33 657.783   3
  -3   0  26 4875.67 407.047   2
   0  -3 -25 7607.44 204.122   4
   0   3  25 6964.37 553.554   1
  -3   0  25 6821.68 465.514   2
  -3   3 -25 7455.12 657.667   3
   0  -3 -25 6696.83 575.861   3
   3   0 -25 7259.40 815.217   3
  -3   0  24 398.682 130.189   2
   0  -3 -24 198.042 141.637   3
   0   3  24 253.864 155.192   1
   3   0 -24 517.540 267.512   3
  -3   3 -24 424.760 211.858   3
   0   3  23 14506.7 745.571   1
   3   0 -23 12490.3 1016.22   3
  -3   0  23 12434.4 599.941   2
   3  -3  23 14122.9 365.638   4
   0  -3 -23 12739.6 743.293   3
  -3   3 -23 13320.4 830.765   3
  -3   3 -22 232.215 201.768   3
  -3   0  22 228.932 132.705   2
  -3   0  22 28.2420 24.8766   4
   3   0 -22 517.010 271.523   3
   0   3  22 59.2792 158.347   1
   0  -3 -22 283.002 175.332   3
   3  -3  22 53.9746 33.9561   4
   0   3  21 6810.81 501.423   1
  -3   0  21 5597.76 405.363   2
   0  -3 -21 6423.91 498.404   3
  -3   3 -21 6866.78 582.496   3
  -3   0  21 5995.19 268.526   4
   3  -3  21 6437.72 272.626   4
   3   0 -21 6690.95 725.664   3
  -3   0  20 16716.3 452.239   4
   3   0 -20 16838.6 1099.66   3
  -3   3 -20 18585.9 922.027   3
   0  -3 -20 16812.7 786.338   3
   3  -3  20 17821.4 466.524   4
   0   3  20 17605.2 779.887   1
  -3   0  20 16635.2 659.750   2
  -3   0  19 529.005 83.5241   4
  -3   3 -19 415.350 54.5634   2
  -3   0  19 632.393 144.384   2
  -3   3 -19 567.021 198.750   3
   3   0 -19 578.834 273.273   3
   0   3  19 572.196 174.626   1
   0  -3 -19 630.703 174.457   3
   3  -3  19 515.203 80.3871   4
  -3   0  18 7144.58 413.557   2
   3  -3  18 7377.64 308.673   4
   0  -3 -18 7411.42 488.658   3
   3   0 -18 7073.94 694.772   3
  -3   3 -18 7519.55 558.367   3
  -3   0  18 7118.72 301.411   4
  -3   3 -18 6504.10 217.584   2
   0   3  18 7116.31 500.914   1
  -3   3 -17 1902.19 296.117   3
   3   0 -17 1884.54 392.778   3
  -3   0  17 1975.54 228.019   2
  -3   3 -17 1684.50 111.876   2
  -3   0  17 1590.71 143.625   4
   0   3  17 1897.45 252.060   1
   0  -3 -17 1780.27 248.470   3
   3  -3  17 1771.57 154.739   4
  -3   3 -16 42843.3 1243.65   3
   0   3  16 42630.9 1147.20   1
   3   0 -16 41745.9 1602.08   3
  -3   0  16 41126.9 950.690   2
  -3   0  16 38737.6 721.604   4
   3  -3  16 40891.7 731.997   4
  -3   3 -16 41055.3 564.152   2
   0  -3 -16 40221.6 1061.67   3
   0   3  15 19051.1 761.017   1
   3   0 -15 18344.7 1063.80   3
   0  -3 -15 18390.2 689.725   3
   3  -3  15 18337.4 497.339   4
  -3   3 -15 19578.1 821.745   3
  -3   3 -15 18024.2 393.159   2
  -3   0  15 17994.9 622.391   2
  -3   0  15 18686.8 484.950   4
  -3   3 -14 1590.54 123.317   2
  -3   3 -14 1720.39 251.148   3
   3  -3  14 1684.71 152.593   4
   0  -3 -14 1622.10 204.647   3
   3   0 -14 1436.18 296.519   3
  -3   0  14 1925.57 207.922   2
   0   3  14 1452.41 204.088   1
  -3   0  14 1559.91 140.016   4
  -3   3 -13 15176.5 397.325   2
   3  -3  13 14744.0 445.519   4
   0   3  13 15901.2 691.505   1
  -3   3 -13 15389.9 685.307   3
  -3   0  13 14620.2 534.806   2
   3   0 -13 15646.0 918.974   3
   0  -3 -13 15039.0 580.012   3
  -3   0  13 15289.2 434.691   4
   3  -3  12 527.300 96.7964   4
  -3   3 -12 562.979 88.0353   2
   3   0 -12 633.502 216.725   3
  -3   0  12 1125.14 179.433   2
   0  -3 -12 582.612 129.678   3
  -3   3 -12 668.992 165.549   3
   0   3  12 426.932 111.608   2
   0   3  12 518.068 154.698   1
  -3   0  12 387.398 75.3941   4
  -3   0  11 115491. 1448.26   2
   3   0 -11 113598. 2412.16   3
  -3   3 -11 118956. 1811.37   3
   3  -3  11 115416. 1261.68   4
   0  -3 -11 112961. 1493.33   3
   0   3  11 116392. 1646.99   2
  -3   0  11 117444. 1198.07   4
  -3   3 -11 118558. 1217.99   2
   0   3  11 119900. 1886.97   1
   0  -3 -10 6429.75 341.609   3
   0   3  10 6391.92 441.236   1
  -3   3 -10 6495.77 298.345   2
  -3   0  10 7106.91 357.957   2
   0   3  10 6609.97 391.280   2
   3  -3  10 6657.73 304.307   4
  -3   0  10 6654.10 286.344   4
   3   0 -10 5689.63 523.557   3
   3   0 -10 6563.47 285.655   1
   0   3  10 6612.09 438.068   3
  -3   3 -10 6465.05 413.992   3
   3   0  -9 27299.9 1166.30   3
  -3   0   9 22959.0 622.987   2
   0  -3  -9 24488.9 659.537   3
  -3   3  -9 24843.9 791.327   3
   3  -3   9 23430.2 580.458   4
   0   3   9 22178.2 709.436   2
   0   3   9 26775.7 908.836   1
  -3   0   9 21625.8 511.745   4
  -3   3  -9 24182.3 586.592   2
   0   3   9 22529.1 797.487   3
   0  -3  -8 19000.8 567.914   3
  -3   3  -8 19478.4 684.782   3
  -3   3  -8 20022.1 541.692   2
   0   3   8 18466.3 686.533   3
  -3   0   8 20312.6 572.655   2
   0   3   8 18876.2 641.424   2
  -3   0   8 19386.8 481.937   4
   0   3   8 20433.8 791.409   1
  -3   3  -7 121697. 1682.02   3
   0   3   7 121205. 1923.00   1
  -3   0   7 121396. 1202.96   4
   3  -3   7 116643. 1858.67   3
  -3   3  -7 119944. 1377.04   2
   0   3   7 120451. 1613.12   2
  -3   0   7 119071. 1342.85   2
   0  -3  -7 121808. 1389.33   3
  -3   3  -6 52358.5 909.654   2
   0   3   6 51031.4 1255.57   1
  -3   3  -6 51001.7 1063.05   3
   0   3   6 48878.0 1022.70   2
   3  -3   6 49792.9 1181.43   3
  -3   0   6 51171.7 780.027   4
   0  -3  -6 51062.6 896.637   3
  -3   0   6 51007.4 862.901   2
   3  -3   5 72484.1 1401.46   3
  -3   0   5 76061.7 946.865   4
   0  -3  -5 72686.6 1076.24   3
   0  -3  -5 76191.0 1270.28   2
  -3   0   5 75055.6 1020.56   2
   0   3   5 73760.2 1241.98   2
  -3   3  -5 75308.3 1274.50   3
   0   3   5 75836.3 1534.99   1
   0  -3  -4 129376. 1654.00   2
  -3   0   4 129046. 1232.50   4
   0   3   4 128233. 1639.35   2
   0  -3  -4 122691. 2042.88   1
  -3   0   4 127002. 1295.88   2
   0   3   4 124644. 1991.00   1
  -3   3  -4 127601. 1643.13   3
   0  -3  -4 122694. 1364.77   3
  -3   0   3 11844.9 376.183   4
   0  -3  -3 10144.9 584.748   1
  -3   0   3 10765.6 372.412   2
   0   3   3 10717.9 473.050   2
  -3   3  -3 10850.0 471.673   3
   0   3   3 10869.8 586.103   1
   0  -3  -3 10671.5 471.643   2
  -3   3  -2 358575. 2671.37   3
  -3   0   2 365242. 2116.34   2
  -3   0   2 370592. 2080.08   4
   0  -3  -2 375461. 2793.92   2
   3   0  -2 377083. 2094.95   2
   0  -3  -2 376088. 3535.17   1
   0   3   2 376187. 2764.14   2
   0   3   2 376308. 3477.48   1
  -3   3  -1 157.805 42.6418   1
   0  -3  -1 432.743 102.461   2
   0  -3  -1 89.7292 72.5618   1
  -3   0   1 488.022 81.5040   2
   3   0  -1 412.682 85.0373   2
   0   3   1 442.765 126.122   1
  -3   0   0 299644. 1858.32   4
   0  -3   0 308767. 3198.24   1
   0  -3   0 299756. 2246.29   3
   0   3   0 301715. 3154.99   1
  -3   0   0 300479. 1830.89   2
   0  -3   0 300909. 2504.49   2
   3   0   0 301961. 1781.10   2
  -3   3   0 305338. 2752.04   1
  -3   0  -1 70773.7 831.418   1
  -3   0  -1 73788.6 887.488   2
  -3   3   1 73727.3 1331.52   1
   3   0   1 77530.5 654.167   1
   3  -3  -1 75833.0 1386.52   1
   0  -3   1 73424.6 1128.04   3
  -3   0  -1 77278.5 940.507   4
   0  -3   1 73673.6 1558.88   1
   3   0   1 75655.8 869.337   2
   0   3  -1 77249.3 1614.97   1
   0  -3   1 73988.4 1246.79   2
  -3   3   2 9367.84 472.975   1
   3  -3  -2 10212.2 509.082   1
  -3   0  -2 11311.2 362.800   4
   0   3  -2 9967.84 583.640   1
   0  -3   2 9015.74 439.150   2
   3   0   2 10292.1 311.961   2
   3   0   2 10242.3 250.241   1
  -3   0  -2 10326.0 323.273   2
   0  -3   2 9755.53 403.800   3
  -3   0  -2 9980.82 324.609   1
   0   3  -3 55538.6 1044.72   2
  -3   0  -3 55545.4 737.191   2
   0  -3   3 57143.0 984.625   3
  -3   0  -3 55905.1 819.715   1
   3   0   3 57979.0 714.550   2
   0   3  -3 54767.5 1141.06   3
   0  -3   3 56448.8 1104.01   2
   3  -3  -3 56379.0 1206.25   1
   3   0   3 57580.4 624.761   1
  -3   0  -3 55073.5 800.060   4
  -3   3   3 54997.5 1135.78   1
  -3   0  -4 19541.6 474.967   4
   0  -3   4 19467.0 589.201   3
   0  -3   4 19901.6 656.538   2
  -3   0  -4 19128.1 497.598   1
   0   3  -4 19816.1 691.185   3
   3   0   4 19719.2 405.641   2
  -3   0  -4 20201.5 437.952   2
   3  -3  -4 19154.1 714.884   1
  -3   3   4 19356.2 666.961   1
  -3   3   4 18548.7 616.938   3
   0   3  -4 19337.2 607.422   2
   3   0   4 19920.0 398.468   1
  -3   0  -5 35754.5 643.224   4
   3  -3  -5 35426.1 980.856   1
  -3   3   5 33817.8 886.677   1
  -3   0  -5 36255.0 578.727   2
   0  -3   5 35832.4 821.526   3
   3   0   5 35298.2 525.813   2
   3   0   5 35842.3 565.897   1
   0   3  -5 35806.7 824.958   2
   0  -3   5 35090.7 876.560   2
   0   3  -5 36617.3 954.306   3
  -3   0  -5 34009.8 681.290   1
  -3   3   5 35391.6 825.679   3
  -3   0  -6 8849.89 284.647   2
   3   0   6 9008.73 304.403   1
   0   3  -6 8641.05 404.552   2
   0  -3   6 8860.56 439.496   2
   0  -3   6 8807.20 408.850   3
   0   3  -6 8472.08 473.383   3
  -3   0  -6 8983.36 323.378   4
  -3   3   6 8906.40 413.417   3
   3   0   6 9068.84 254.523   2
  -3   3   6 8743.82 447.792   1
  -3   0  -6 8604.93 355.255   1
   3  -3  -6 8651.04 495.415   1
   0  -3   7 49566.0 1004.70   3
  -3   0  -7 49072.7 753.621   4
  -3   3   7 49870.8 980.130   3
  -3   3   7 48763.3 1038.59   1
   0   3  -7 48272.1 1147.17   3
  -3   0  -7 47419.3 870.847   1
  -3   0  -7 48671.2 1337.15   3
   3  -3  -7 49945.0 1195.78   3
   0  -3   7 49098.9 1048.80   2
   3  -3  -7 49250.3 1196.13   1
   3   0   7 50746.0 768.049   1
   3   0   7 49653.3 568.539   2
  -3   0  -7 48714.7 666.583   2
   3  -3  -8 7945.19 488.516   1
   3  -3  -8 7877.72 335.199   4
  -3   3   8 8318.47 425.297   1
  -3   0  -8 8065.15 270.221   2
   0  -3   8 7811.79 423.825   2
   0   3  -8 7826.06 475.738   3
  -3   0  -8 8058.21 370.190   1
  -3   0  -8 7409.18 536.055   3
  -3   3   8 8010.13 398.349   3
  -3   0  -8 8065.04 307.725   4
   3  -3  -8 7894.05 483.835   3
   3   0   8 8430.42 222.767   2
   3   0   8 8893.96 342.969   1
   0  -3   9 7674.35 442.946   2
  -3   0  -9 8894.17 286.633   2
  -3   3   9 6251.22 368.505   3
   3   0   9 6527.13 316.322   1
  -3   0  -9 11707.1 709.685   3
   3  -3  -9 10778.2 606.840   3
  -3   3   9 10023.6 484.916   1
   0   3  -9 8650.34 551.509   3
   3  -3  -9 7086.83 325.315   4
  -3   0 -10 267.940 116.210   3
   3  -3 -10 170.022 54.1428   4
   3   0  10 205.117 34.4077   2
  -3   3  10 206.958 68.2592   3
  -3   0 -10 196.235 48.9919   4
  -3   3  10 73.1167 56.4478   1
   0   3 -10 189.089 107.003   3
   3   0  10 279.602 86.0999   1
  -3   0 -10 139.013 36.2573   2
   0  -3  10 160.307 74.6305   2
   3  -3 -10 64.6943 47.6542   3
   3  -3 -11 20175.2 821.396   3
   0  -3  11 19262.8 678.633   2
  -3   3  11 19932.2 664.841   1
  -3   0 -11 18400.1 352.815   2
   0   3 -11 19613.6 832.464   3
   3  -3 -11 19821.2 521.426   4
   3   0  11 19003.1 265.635   2
  -3   0 -11 19745.0 877.178   3
  -3   0 -11 19263.7 484.759   4
   0   3 -12 33331.0 1127.48   3
   3  -3 -12 32900.6 674.566   4
  -3   0 -12 30211.8 612.353   4
   3  -3 -12 34374.1 1109.94   3
   0  -3  12 31798.1 889.602   2
  -3   0 -12 35134.7 1180.88   3
  -3   3  12 33814.9 879.774   1
   3  -3 -13 36688.3 1178.35   3
  -3   3  13 36784.4 915.755   1
   3  -3 -13 37333.7 707.095   4
  -3   0 -13 35547.9 670.415   4
   0   3 -13 35732.5 1191.19   3
  -3   0 -13 35838.2 1186.17   3
   0  -3  13 33870.3 935.250   2
   0   3 -14 2492.30 356.587   3
  -3   0 -14 2418.03 174.121   4
   0  -3  14 2367.19 267.503   2
   3  -3 -14 2372.74 180.336   4
  -3   3  14 2083.41 223.981   1
  -3   0 -14 2208.01 302.676   3
   3  -3 -14 2499.99 326.596   3
   3  -3 -15 15931.4 827.152   3
   3  -3 -15 16754.8 469.177   4
   0  -3  15 16437.8 662.516   2
  -3   3  15 17114.7 644.465   1
  -3   0 -15 17566.9 849.817   3
   0   3 -15 16726.1 871.396   3
  -3   0 -15 15881.5 461.577   4
   0   3 -16 6594.41 556.540   3
  -3   0 -16 6580.10 527.844   3
  -3   3  16 6685.13 409.078   1
   3  -3 -16 6471.52 550.720   3
   0  -3  16 6295.40 418.648   2
   3  -3 -16 6230.79 290.133   4
  -3   0 -16 6746.64 290.730   4
   3  -3 -17 1278.37 130.940   4
   0   3 -17 1503.92 321.011   3
  -3   0 -17 1321.51 129.687   4
   0  -3  17 1473.02 237.182   2
   3  -3 -17 1501.20 296.088   3
  -3   0 -17 1521.12 294.213   3
  -3   3  17 1311.87 210.988   1
   0   3 -18 20833.1 1050.17   3
  -3   3  18 21359.6 771.573   1
  -3   0 -18 20145.1 501.197   4
  -3   0 -18 20793.5 957.922   3
   3  -3 -18 20415.1 510.071   4
   3  -3 -18 20651.3 1032.96   3
   0  -3  18 20154.5 772.729   2
   3  -3 -19 7289.28 297.434   4
  -3   3  19 8101.13 505.363   1
  -3   0 -19 7265.46 299.249   4
   3  -3 -19 8117.22 661.318   3
  -3   0 -19 7225.38 608.211   3
   0   3 -19 7726.56 665.170   3
   0  -3  19 7547.38 480.452   2
   3  -3 -20 1723.35 141.789   4
  -3   3  20 2003.67 262.381   1
  -3   0 -20 1520.78 134.993   4
   0  -3  20 1909.98 259.394   2
  -3   0 -20 1774.91 301.277   3
   3  -3 -20 1864.16 349.758   3
   0   3 -20 1988.07 366.053   3
   3  -3 -21 798.911 100.785   4
   0  -3  21 782.872 190.494   2
  -3   0 -21 1102.13 255.972   3
  -3   3  21 991.055 201.371   1
   3  -3 -21 1007.76 299.344   3
  -3   0 -21 586.541 83.9764   4
   0   3 -21 1267.11 328.362   3
  -3   3  22 19426.0 815.725   1
  -3   0 -22 17900.7 943.502   3
   0   3 -22 17807.2 1093.58   3
   3  -3 -22 19489.4 453.059   4
  -3   3  22 18099.3 686.011   2
   0  -3  22 17519.2 770.897   2
   3  -3 -22 17825.4 1073.09   3
   0  -3  23 17615.3 790.880   2
   0   3 -23 18671.2 1144.44   3
  -3   0 -23 17702.3 951.908   3
  -3   3  23 16273.6 667.691   2
   3  -3 -23 16125.9 1045.46   3
  -3   3  24 18921.3 725.387   2
   0   3 -24 19878.3 1206.85   3
   0  -3  24 19403.9 839.144   2
  -3   0 -24 18710.7 1003.14   3
   3  -3 -24 19020.7 1167.52   3
  -3   0 -25 23143.1 1127.84   3
   0  -3  25 22749.2 922.704   2
  -3   3  25 21188.0 767.851   2
   0   3 -25 19867.6 1238.31   3
   3  -3 -25 22785.3 1306.55   3
   0  -3  26 3451.44 377.231   2
  -3   3  26 2824.83 289.983   2
   0   3 -26 3288.61 543.385   3
  -3   0 -26 2871.79 449.733   3
   3  -3 -26 3392.67 542.709   3
   0   3 -27 5984.62 714.741   3
  -3   3  27 5864.07 417.249   2
   3  -3 -27 6577.68 737.427   3
  -3   0 -27 6541.00 625.228   3
   0  -3  27 6288.61 503.220   2
   3  -3 -28 2166.43 453.902   3
  -3   3  28 2373.48 271.236   2
  -3   0 -28 2988.32 437.419   3
   0   3 -28 2667.63 506.405   3
   0  -3  28 2811.83 346.134   2
  -3   0 -29 9123.95 777.609   3
   0  -3  29 9572.48 640.885   2
   0   3 -29 10250.3 969.195   3
  -3   3  29 8938.97 524.620   2
   3  -3 -29 9227.81 917.152   3
  -3   3  30 6988.56 468.815   2
  -3   0 -30 7617.83 731.048   3
   3  -3 -30 7693.91 850.355   3
   0   3 -30 7346.04 859.042   3
   0  -3  30 7789.48 585.818   2
   3  -3 -31 2461.82 506.057   3
   0   3 -31 2366.55 529.684   3
   0  -3  31 2994.54 375.565   2
  -3   0 -31 2700.82 451.580   3
  -3   3  31 2318.74 281.916   2
   0  -3  32 4501.65 456.040   2
  -3   3  32 4132.10 372.060   2
   0   3 -32 4008.09 664.333   3
   3  -3 -32 4047.83 661.850   3
  -3   0 -32 4204.73 558.045   3
   3  -3 -33 242.927 200.089   3
  -3   3  33 147.843 93.0242   2
   0   3 -33 265.628 222.613   3
   0  -3  33 121.424 89.1964   2
  -3   0 -33 172.927 177.530   3
  -3   0 -34 796.883 284.045   3
  -3   3  34 593.656 145.220   2
   0   3 -34 1233.33 402.963   3
   3  -3 -34 604.312 275.577   3
   0  -3  34 916.271 218.620   2
  -3   0 -35 1212.43 348.571   3
   3  -3 -35 1525.14 437.216   3
  -3   3  35 978.106 192.925   2
   0   3 -35 1120.06 411.123   3
   0   3 -36 3593.29 686.127   3
  -3   3  36 4279.62 399.646   2
   3  -3 -36 4100.31 717.497   3
  -3   0 -36 4288.83 639.755   3
  -3   0 -37 1715.42 449.681   3
   3  -3 -37 2307.37 555.562   3
   0   3 -37 2413.86 586.994   3
   0   3 -38 3229.28 674.009   3
  -3   0 -38 2726.07 528.686   3
   3  -3 -38 2571.66 603.961   3
  -3   0 -39 560.389 262.945   3
   3  -3 -39 692.686 334.715   3
   0   3 -39 960.677 414.672   3
  -3   0 -40 570.315 270.907   3
   3  -3 -40 1236.31 465.573   3
   0   3 -40 1166.99 450.946   3
  -3   0 -41 3776.16 666.022   3
   3  -3 -41 3312.47 715.609   3
   0   3 -41 4159.12 801.371   3
   0   3 -42 485.462 270.223   3
  -3   0 -42 802.402 348.090   3
   3  -3 -42 286.678 266.630   3
   0   3 -43 832.149 442.122   3
   3  -3 -43 127.519 158.427   3
  -3   0 -43 663.329 313.233   3
   3  -3 -44 525.747 351.808   3
   0   3 -44 661.887 391.788   3
  -3   0 -44 706.248 343.343   3
  -3   0 -45 983.722 377.592   3
   0   3 -45 537.029 274.325   3
   3  -3 -45 1088.23 464.479   3
   0   3 -46 1582.65 581.314   3
  -3   0 -46 1898.25 570.686   3
   3  -3 -46 1238.15 483.217   3
  -3   0 -47 2019.01 603.127   3
   0   3 -47 1289.78 534.174   3
   3  -3 -47 2545.63 721.627   3
  -3   0 -48-345.737 258.516   3
   0   3 -48 12.6265 175.594   3
   3  -3 -49 537.681 347.777   3
  -3   0 -49 717.533 362.798   3
   3  -3 -50 1.61480 199.717   3
   1  -4 -50-1.39086 147.152   3
   1  -4 -49-174.780 222.106   3
   1  -4 -48 667.318 375.038   3
   3   1 -48-41.8355 207.105   3
  -4   3 -48 568.505 341.832   3
   3   1 -47-311.132 306.122   3
   1  -4 -47 93.7302 165.243   3
  -4   3 -47-353.612 272.269   3
   3   1 -46 48.7500 213.805   3
   1  -4 -46 253.065 199.774   3
  -4   3 -46-151.979 187.454   3
   1  -4 -45 93.4899 132.397   3
   3   1 -45-402.440 323.759   3
  -4   3 -45-504.293 302.572   3
  -4   3 -44 341.953 232.508   3
   1  -4 -44 677.052 361.915   3
   3   1 -44-31.8325 266.298   3
   3   1 -43-17.5127 266.118   3
  -4   3 -43 790.190 333.332   3
   1  -4 -43 914.751 371.085   3
   3   1 -42-25.3391 246.630   3
  -4   3 -42 645.224 372.721   3
   1  -4 -42 1124.69 412.858   3
  -4   3 -41 971.599 352.582   3
   1  -4 -41 835.857 353.871   3
   3   1 -41 463.228 347.513   3
  -4   3 -40 4102.34 699.767   3
   3   1 -40 5266.81 968.896   3
   1  -4 -40 4510.54 734.094   3
  -4   3 -39 356.644 210.650   3
   1  -4 -39 329.041 218.833   3
   3   1 -39 326.549 274.701   3
  -4   1  38 220.425 101.534   2
   1  -4 -38 186.244 162.029   3
   3   1 -38 310.368 242.810   3
  -4   3 -38 314.175 221.547   3
  -4   3 -37-161.917 226.481   3
   1  -4 -37 519.902 277.757   3
  -4   1  37-38.4648 81.3635   2
   3   1 -37 282.115 258.722   3
  -4   3 -36 647.461 250.996   3
   3   1 -36 836.975 410.041   3
   1  -4 -36 828.190 314.445   3
  -4   1  36 1302.55 264.033   2
   3   1 -35 9769.55 1201.01   3
  -4   3 -35 8352.81 885.839   3
  -4   1  35 9509.49 673.006   2
   1  -4 -35 8655.88 883.702   3
   1  -4 -34 327.500 151.101   3
  -4   3 -34 564.519 274.639   3
  -4   1  34 459.220 168.004   2
   3   1 -34 195.983 190.555   3
   3   1 -33 4381.93 773.883   3
   1  -4 -33 5513.19 670.756   3
  -4   1  33 5591.84 499.818   2
  -4   3 -33 4981.28 656.060   3
   1  -4 -32 17.7619 99.0562   3
  -4   1  32 307.941 133.341   2
   3   1 -32 355.969 226.874   3
  -4   3 -32 147.205 114.419   3
  -4   3 -31 1776.37 378.638   3
  -4   1  31 1768.42 275.099   2
   3   1 -31 1710.08 445.037   3
   1  -4 -31 1899.59 371.392   3
  -4   1  30 1846.75 273.045   2
   1   3  30 1951.24 173.372   2
  -4   3 -30 2103.61 419.029   3
   1  -4 -30 1319.13 303.591   3
   3   1 -30 2098.12 509.536   3
   1   3  29 3572.55 234.476   2
  -4   1  29 3831.34 388.604   2
   3   1 -29 4176.95 716.836   3
   1  -4 -29 3591.94 491.364   3
  -4   3 -29 3371.84 496.689   3
  -4   3 -28 7980.43 735.712   3
   1   3  28 7178.54 342.459   2
  -4   1  28 8332.04 553.661   2
   3   1 -28 8334.25 956.760   3
   1  -4 -28 8513.44 731.522   3
  -4   3 -27 2514.85 428.947   3
   3  -4  27 2691.79 150.798   4
   3   1 -27 3072.39 584.439   3
  -4   1  27 2148.33 292.468   2
   1  -4 -27 2348.11 384.554   3
   3  -4  27 2276.56 217.510   2
   1  -4 -27 2090.31 122.956   4
  -4   3 -26 1096.51 287.455   3
   1   3  26 1178.49 244.214   1
   1  -4 -26 798.853 210.082   3
   3  -4  26 977.392 152.004   2
   3   1 -26 996.815 350.023   3
  -4   1  26 1058.05 200.220   2
   3  -4  26 1067.48 107.524   4
   1  -4 -26 992.764 94.9737   4
  -4   1  25 10223.2 582.827   2
   1   3  25 11678.5 701.126   1
  -4   3 -25 10521.4 789.625   3
   3   1 -25 9876.18 971.049   3
   1  -4 -25 9795.42 709.516   3
   3  -4  25 9766.60 456.380   2
   3  -4  25 10701.3 361.433   4
  -4   1  24 278.328 116.802   2
   3  -4  24 270.941 92.1523   2
   1   3  24 664.135 207.608   1
   1  -4 -24 270.781 132.403   3
   3  -4  24 324.385 69.2068   4
   3   1 -24 303.843 207.656   3
  -4   3 -24 465.945 217.976   3
  -4   3 -23 7947.21 660.713   3
   3  -4  23 7518.95 407.902   2
   1  -4 -23 7827.64 596.873   3
   3   1 -23 7508.94 827.977   3
  -4   1  23 7404.66 478.321   2
   1   3  23 8178.02 576.352   1
   3  -4  23 8358.60 340.287   4
   1   3  22 6484.78 510.248   1
  -4   1  22 6571.16 444.786   2
   3  -4  22 6077.56 303.599   4
   3  -4  22 6745.56 388.604   2
   1  -4 -22 6029.98 508.277   3
  -4   3 -22 6692.79 595.996   3
   3   1 -22 5686.58 731.359   3
   1   3  21 23595.3 928.331   1
   3  -4  21 22976.1 592.142   4
   3  -4  21 22063.9 701.938   2
  -4   1  21 22505.6 802.643   2
  -4   3 -21 22312.1 1055.67   3
   1  -4 -21 22163.0 935.363   3
   3   1 -21 22284.2 1372.26   3
  -4   3 -20 8929.22 659.430   3
   3   1 -20 8582.57 852.303   3
   1  -4 -20 8431.83 562.240   3
   3  -4  20 8648.49 440.377   2
  -4   1  20 8643.66 494.355   2
   1   3  20 8913.63 580.801   1
   3  -4  20 8800.61 373.287   4
   1   3  19 18725.8 799.547   1
   3  -4  19 17219.8 534.506   4
  -4   1  19 18226.9 701.543   2
   1  -4 -19 17298.7 773.365   3
   3  -4  19 18499.6 639.382   2
   3   1 -19 17046.2 1147.76   3
  -4   3 -19 17491.9 905.997   3
   1  -4 -18 5937.82 439.570   3
   3  -4  18 5021.83 301.952   4
  -4   3 -18 6148.98 528.912   3
  -4   1  18 5419.31 378.684   2
   1   3  18 5183.90 430.243   1
   3  -4  18 5443.06 358.021   2
   3   1 -18 5351.57 665.557   3
  -4   3 -17 24115.7 1017.06   3
   3  -4  17 22946.2 709.453   2
   1  -4 -17 23463.4 836.633   3
   1   3  17 24380.9 905.031   1
   3   1 -17 21709.3 1257.02   3
  -4   1  17 23451.1 768.468   2
   1   3  16 23245.5 872.180   1
   3   1 -16 21907.4 1241.63   3
   1  -4 -16 22009.2 775.763   3
   3  -4  16 23522.5 717.079   2
  -4   1  16 23317.1 751.525   2
  -4   3 -16 23638.6 990.310   3
   1   3  15 8363.12 517.764   1
  -4   3 -15 8772.77 592.470   3
   1  -4 -15 8233.15 458.663   3
   3  -4  15 8286.99 430.051   2
  -4   3 -15 7377.11 214.332   2
  -4   1  15 8363.36 445.744   2
   3   1 -15 7670.36 722.819   3
   3  -4  14 14024.8 549.406   2
  -4   1  14 15148.0 586.171   2
   1   3  14 15373.3 703.999   1
  -4   3 -14 14800.1 342.951   2
   3   1 -14 14036.1 951.444   3
   1  -4 -14 15050.5 587.235   3
  -4   3 -14 14725.6 757.090   3
   3  -4  13 21252.4 676.973   2
  -4   3 -13 22085.4 910.441   3
   1  -4 -13 23512.8 703.781   3
  -4   3 -13 22194.8 473.014   2
  -4   1  13 23402.7 711.884   2
   1   3  13 22903.8 854.176   1
   3   1 -13 22306.2 1181.16   3
   1   3  12 316.838 82.9589   1
   1   3  12 359.467 92.4428   2
  -4   3 -12 355.990 107.962   3
  -4   1  12 602.619 135.656   2
   1  -4 -12 508.206 109.091   3
   3   1 -12 380.780 150.365   3
  -4   3 -12 342.598 65.3134   2
   1   3  11 32209.8 877.256   2
  -4   3 -11 33619.3 1094.65   3
   1   3  11 33113.6 1029.20   1
   1  -4 -11 33749.4 751.299   3
   3   1 -11 33777.7 1413.29   3
  -4   3 -11 33442.8 646.075   2
  -4   1  11 33288.3 819.823   2
  -4   3 -10 31502.2 1051.08   3
   3   1 -10 30332.6 1318.00   3
  -4   3 -10 30226.6 645.819   2
  -4   1  10 31436.7 778.130   2
   1  -4 -10 30585.2 678.605   3
   1   3  10 30105.9 840.068   2
   1   3  10 31413.6 1003.58   1
   1   3   9 15513.5 704.097   1
   1   3   9 15227.7 598.730   2
  -4   1   9 15831.8 546.943   2
  -4   3  -9 15972.9 743.101   3
   1  -4  -9 14898.0 445.635   3
   1   3   8 10434.3 577.038   1
  -4   1   8 10556.9 436.209   2
   1   3   8 9792.50 486.602   2
  -4   3  -8 9706.27 571.318   3
   1  -4  -8 10456.8 340.170   3
   1  -4  -7 24437.1 481.675   3
   1   3   7 24569.2 897.539   1
  -4   3  -7 25080.7 906.844   3
   1   3   7 24878.8 758.119   2
  -4   1   7 25433.7 658.929   2
   3  -4   7 23859.6 798.990   3
   3  -4   6 62798.3 1252.31   3
  -4   1   6 63129.9 1016.36   2
  -4   3  -6 61945.1 1431.05   3
   1  -4  -6 63395.5 713.031   3
   1   3   6 65616.0 1459.19   1
   1   3   6 64576.7 1214.91   2
   1   3   5 7287.43 492.150   1
   1   3   5 7552.17 413.584   2
  -4   1   5 7419.36 346.044   2
  -4   3  -5 7821.60 497.941   3
   1  -4  -5 7126.50 224.334   3
   3  -4   5 7161.98 411.758   3
  -4   1   4 2118.86 184.011   2
   1  -4  -4 1961.21 112.331   3
   1   3   4 2092.34 266.413   1
  -4   3  -4 1743.26 232.998   3
   3  -4   4 1953.66 205.778   3
   1   3   4 2227.82 223.371   2
   1   3   3 36027.0 1102.58   1
   3  -4   3 34312.8 842.288   3
   3   1  -3 35314.2 841.388   1
  -4   1   3 36489.4 723.099   2
   1  -4  -2 52772.2 1173.11   2
   3   1  -2 52013.5 976.514   1
  -4   1   2 51446.6 846.185   2
   1   3   2 52495.5 1331.71   1
   1  -4  -1 41782.8 1042.95   2
   1  -4  -1 40860.6 541.644   3
  -4   1   1 39877.0 727.986   2
   3   1  -1 40861.6 849.071   1
  -4   3  -1 38863.2 946.561   1
   1   3   1 41522.6 1198.08   1
   3   1   0 37368.9 791.625   1
   1   3   0 37113.5 1144.33   1
  -4   3   0 35335.6 906.841   1
   3   1   0 38441.2 740.953   2
  -4   1   0 37448.4 683.382   2
   1  -4   0 37677.8 539.327   3
   1  -4   0 37248.7 975.957   2
   1   3  -1 141269. 2257.07   1
   1  -4   1 141069. 1111.09   3
  -4   1  -1 141273. 1292.88   2
   3   1   1 148635. 1432.48   2
   1  -4   1 148112. 1949.05   2
   3  -4  -1 148550. 2325.51   1
   3   1   1 144971. 1535.45   1
  -4   3   1 138139. 1735.29   1
   1  -4   2 70481.0 841.981   3
   3   1   2 69663.6 970.793   2
  -4   1  -2 69279.2 876.720   2
   1   3  -2 67030.3 1578.87   1
   1  -4   2 69703.1 1340.42   2
  -4   1  -2 68420.1 619.425   1
   3  -4  -2 69761.3 1606.66   1
  -4   3   2 66986.3 1179.94   1
   3   1   2 67502.6 1049.81   1
  -4   3   3 2836.48 240.320   1
   3  -4  -3 2836.90 322.663   1
   1   3  -3 2712.94 318.321   1
   1  -4   3 3082.07 282.750   2
   3   1   3 3309.75 208.281   2
  -4   1  -3 3078.33 180.834   2
   3   1   3 2889.79 213.249   1
   1  -4   3 2927.11 182.529   3
  -4   1  -3 2929.69 141.687   1
   3   1   4 6546.41 287.365   2
   3  -4  -4 5873.04 472.731   1
   1  -4   4 6529.86 290.545   3
  -4   1  -4 6332.72 224.785   1
   3   1   4 6631.72 324.438   1
  -4   3   4 6253.10 348.634   1
  -4   1  -4 6655.32 257.293   2
   1  -4   4 6441.75 412.652   2
  -4   3   5 78840.0 1255.36   1
   3   1   5 82424.8 1152.47   1
   1   3  -5 84067.2 1800.83   3
   1  -4   5 84196.7 1495.25   2
   3   1   5 83946.3 1021.64   2
   1  -4   5 84382.4 1116.42   3
  -4   1  -5 79673.6 866.878   1
  -4   1  -5 82084.6 883.852   2
   1  -4   6 27468.9 859.575   2
   3   1   6 29914.2 598.133   2
  -4   1  -6 27819.8 498.661   2
  -4   3   6 26585.1 712.629   1
  -4   3   6 27482.9 943.464   3
  -4   1  -6 26978.7 537.117   1
   3   1   6 28549.4 683.035   1
   1  -4   6 27512.1 671.457   3
   1   3  -6 27776.7 1053.47   3
  -4   3   7 11200.3 603.512   3
  -4   3   7 11118.5 456.228   1
  -4   1  -7 10737.9 678.862   3
   3   1   7 11491.4 365.530   2
   3  -4  -7 11418.5 519.439   3
  -4   1  -7 12014.5 315.430   2
   1  -4   7 12136.3 472.808   3
   1   3  -7 11402.0 690.580   3
   1  -4   7 11990.8 564.549   2
  -4   1  -7 11606.4 374.177   1
   3   1   7 11942.7 447.976   1
  -4   1  -8 1298.18 102.156   2
  -4   3   8 1250.75 152.714   1
   3  -4  -8 1466.96 195.011   3
  -4   1  -8 1299.30 134.240   1
   3   1   8 1448.47 129.032   2
   1   3  -8 1360.99 238.554   3
   3   1   8 1237.32 151.657   1
  -4   1  -8 920.039 207.704   3
   1  -4   8 1214.68 183.503   2
  -4   3   9 6446.99 344.673   1
   3   1   9 6324.20 336.966   1
  -4   1  -9 6113.17 210.982   2
   3  -4  -9 6229.73 408.460   3
   3   1   9 6289.95 261.790   2
   1   3  -9 6178.15 523.869   3
   1  -4   9 6051.54 412.905   2
  -4   1  -9 5609.33 503.660   3
   3   1  10 13123.3 498.478   1
  -4   1 -10 12743.7 748.599   3
  -4   3  10 12196.2 485.122   1
   1   3 -10 12586.5 756.705   3
  -4   1 -10 12608.8 294.001   2
   1  -4  10 12734.9 597.400   2
   3   1  10 12456.1 366.039   2
   3  -4 -10 12354.1 590.300   3
   3  -4 -11 5560.65 408.404   3
   3   1  11 5624.76 241.610   2
  -4   3  11 5647.53 330.517   1
  -4   1 -11 5241.68 493.448   3
   1   3 -11 5629.80 514.524   3
   3   1  11 5503.40 331.990   1
  -4   1 -11 5457.97 183.682   2
   1  -4  11 5848.35 414.889   2
  -4   3  12 10063.9 447.746   1
   1  -4  12 10039.4 545.344   2
   3   1  12 9661.16 312.613   2
   3  -4 -12 9967.33 562.649   3
   1   3 -12 9414.19 678.021   3
  -4   1 -12 10162.4 671.441   3
   3   1  12 9871.74 453.946   1
  -4   1 -13 18097.1 908.828   3
   3  -4 -13 18943.2 806.605   3
   1   3 -13 19144.4 982.365   3
   3   1  13 18064.4 414.476   2
  -4   3  13 18597.8 620.344   1
   1  -4  13 19063.9 757.168   2
   3   1  13 20054.5 654.764   1
   1  -4  14 2824.27 296.247   2
   3   1  14 3129.42 168.005   2
   3  -4 -14 3274.77 354.492   3
  -4   1 -14 2404.20 346.470   3
  -4   3  14 3254.14 267.019   1
   3   1  14 3233.25 275.021   1
   1   3 -14 2828.67 387.282   3
  -4   3  15 16673.4 609.986   1
  -4   1 -15 16828.3 882.111   3
   1  -4  15 15640.8 703.575   2
   3  -4 -15 16336.1 800.719   3
   3   1  15 15579.0 361.531   2
   1   3 -15 16008.0 947.263   3
   3   1  15 17919.1 664.781   1
   1  -4  16 3832.51 353.523   2
  -4   1 -16 3597.75 409.642   3
   1   3 -16 3620.74 468.384   3
   3   1  16 4462.94 348.126   1
   3  -4 -16 3802.28 410.128   3
   3   1  16 4091.76 179.245   2
  -4   3  16 4142.24 318.465   1
  -4   3  17 606.392 133.883   1
   1   3 -17 617.198 219.451   3
  -4   1 -17 480.544 155.242   3
   1  -4  17 462.718 129.949   2
   3  -4 -17 708.105 193.586   3
   3  -4 -17 494.376 93.2910   4
   3   1  17 571.044 63.6404   2
   3   1  17 678.796 151.675   1
   3  -4 -18 3097.10 385.753   3
   3   1  18 2509.27 128.719   2
   3  -4 -18 3139.78 224.147   4
  -4   1 -18 3030.25 387.448   3
   1   3 -18 3130.07 457.024   3
  -4   3  18 3403.65 309.755   1
   1  -4  18 2828.38 302.609   2
   3   1  18 3488.40 320.392   1
   1  -4  19 3769.59 360.409   2
  -4   3  19 3709.74 331.249   1
   3   1  19 2731.59 117.958   2
   3  -4 -19 3634.78 237.543   4
   3  -4 -19 3005.05 396.969   3
   1   3 -19 3140.35 469.507   3
  -4   1 -19 3949.59 454.392   3
  -4   1 -20 1081.54 244.879   3
   1  -4  20 1493.11 237.641   2
   3  -4 -20 1476.50 304.202   3
  -4   3  20 1431.71 208.207   2
   1   3 -20 1877.19 382.962   3
   3  -4 -20 1266.91 139.545   4
  -4   3  20 1520.13 222.893   1
  -4   3  21 9373.83 530.953   2
  -4   1 -21 9734.05 710.426   3
   1   3 -21 9468.04 844.077   3
   3  -4 -21 9576.23 376.094   4
   3  -4 -21 9803.30 742.828   3
   1  -4  21 9489.74 585.797   2
   1  -4  22 6859.95 508.958   2
   3  -4 -22 6420.80 299.434   4
  -4   3  22 6439.21 433.963   2
  -4   1 -22 6078.25 568.323   3
   1   3 -22 6316.89 702.122   3
   3  -4 -22 6341.46 619.207   3
   1   3 -23 4413.34 624.578   3
   3  -4 -23 4053.79 232.615   4
   3  -4 -23 3697.69 493.007   3
   1  -4  23 4108.47 399.624   2
  -4   1 -23 4094.52 494.617   3
  -4   3  23 4095.07 354.402   2
  -4   3  24 13164.6 633.493   2
  -4   1 -24 12078.7 838.542   3
   1  -4  24 13548.1 736.786   2
   3  -4 -24 12929.9 928.653   3
   1   3 -24 12946.4 1049.33   3
   3  -4 -24 14089.9 422.647   4
   1  -4  25 2301.14 318.754   2
   3  -4 -25 1712.63 352.285   3
   3  -4 -25 1979.52 151.839   4
  -4   1 -25 1774.22 352.758   3
   1   3 -25 2679.76 521.526   3
  -4   3  25 1976.89 254.957   2
  -4   3  26 12007.9 619.775   2
   1   3 -26 11423.8 1023.64   3
   1  -4  26 11809.4 701.066   2
   3  -4 -26 13442.8 370.756   4
  -4   1 -26 11627.5 841.022   3
   3  -4 -26 11481.8 923.471   3
   1   3 -27 3677.93 595.930   3
   3  -4 -27 2588.33 447.582   3
   1  -4  27 2644.43 340.271   2
  -4   3  27 2725.77 302.333   2
   1  -4  27 2633.99 157.190   4
  -4   1 -27 2512.64 402.179   3
  -4   3  28 227.104 106.104   2
   1   3 -28 245.949 187.265   3
   3  -4 -28 527.835 232.175   3
   1  -4  28 182.622 99.1307   2
  -4   1 -28 389.586 207.600   3
  -4   1 -29-90.4596 145.276   3
   1   3 -29 92.2574 185.180   3
  -4   3  29 24.5619 63.8514   2
   1  -4  29 169.974 119.749   2
   3  -4 -29 267.301 185.160   3
   1   3 -30 2498.48 524.947   3
  -4   1 -30 3128.34 474.938   3
   3  -4 -30 3246.70 538.963   3
   1  -4  30 3231.31 387.425   2
  -4   3  30 2727.61 318.259   2
  -4   3  31 834.319 176.239   2
   3  -4 -31 909.707 320.501   3
   1   3 -31 1037.39 371.718   3
  -4   1 -31 869.834 270.251   3
   1  -4  31 1014.40 223.545   2
   3  -4 -32 2205.28 470.215   3
   1   3 -32 2646.81 578.684   3
  -4   1 -32 2924.64 474.627   3
  -4   3  32 2479.73 308.298   2
   1  -4  32 2459.90 346.885   2
  -4   1 -33 2172.81 429.187   3
   1   3 -33 1850.99 498.400   3
   3  -4 -33 1516.71 408.322   3
  -4   3  33 1830.00 265.431   2
  -4   1 -34 3336.12 529.775   3
  -4   3  34 2519.47 321.670   2
   1   3 -34 3615.40 676.058   3
   3  -4 -34 3051.84 581.943   3
  -4   3  35 109.797 91.9240   2
  -4   1 -35 265.134 165.946   3
   1   3 -35-124.760 239.136   3
   3  -4 -35 165.132 172.881   3
   3  -4 -36-229.650 189.977   3
  -4   3  36 441.683 147.406   2
   1   3 -36-208.327 235.757   3
  -4   1 -36 103.777 169.273   3
   3  -4 -37 176.797 138.506   3
  -4   3  37 425.218 142.900   2
   1   3 -37 470.327 246.852   3
  -4   1 -37 534.924 251.410   3
  -4   1 -38 2395.66 485.031   3
   3  -4 -38 2390.56 562.090   3
   1   3 -38 2078.80 554.846   3
  -4   3  38 1734.38 287.292   2
  -4   1 -39 856.993 301.357   3
   1   3 -39 613.857 306.120   3
   3  -4 -39 440.029 258.549   3
  -4   1 -40-13.1587 130.545   3
   1   3 -40 65.6801 243.864   3
   3  -4 -40 46.1292 189.145   3
  -4   1 -41 1048.75 360.708   3
   1   3 -41 1703.60 568.021   3
   3  -4 -41 923.633 379.934   3
  -4   1 -42 760.082 311.561   3
   3  -4 -42 941.636 390.549   3
   1   3 -42 693.693 381.448   3
  -4   1 -43 829.737 334.072   3
   3  -4 -43 516.530 340.709   3
   1   3 -43 866.437 418.756   3
   1   3 -44 533.069 294.173   3
  -4   1 -44 850.365 349.672   3
   3  -4 -44 322.120 248.371   3
   3  -4 -45 60.5857 187.014   3
  -4   1 -45-392.905 257.903   3
  -4   1 -46 54.0376 159.002   3
   1   3 -46-144.741 303.558   3
   3  -4 -46 37.5371 135.891   3
   1   3 -47 771.591 442.666   3
   3  -4 -47 429.704 346.395   3
  -4   1 -47 427.735 279.647   3
   1   3 -48 460.662 315.046   3
   3  -4 -48 695.473 396.772   3
  -4   1 -48 1118.65 445.535   3
   3  -4 -49 4.53177 230.256   3
   3  -4 -50 848.967 469.971   3
  -5   3 -48-34.7331 147.013   3
   2  -5 -48 145.554 198.921   3
   3   2 -48-225.124 280.500   3
  -5   3 -47 520.461 336.594   3
   2  -5 -47 785.816 410.788   3
   3   2 -47 753.441 478.435   3
   2  -5 -46 812.003 370.933   3
   3   2 -46 262.023 190.012   3
   2  -5 -45-10.4594 111.461   3
  -5   3 -45-135.787 228.185   3
   3   2 -45-44.6884 229.376   3
   3   2 -44 2201.04 694.371   3
  -5   3 -44 1809.88 511.412   3
   2  -5 -44 1981.47 565.700   3
  -5   3 -43 1191.94 387.972   3
   2  -5 -43 930.977 381.669   3
   3   2 -43 1182.84 504.623   3
   3   2 -42 2687.73 751.269   3
  -5   3 -42 2899.31 599.596   3
   2  -5 -42 2324.53 575.400   3
   3   2 -41 921.562 445.773   3
  -5   3 -41 1461.14 414.868   3
   2  -5 -41 817.467 345.866   3
   3   2 -40 1876.71 610.840   3
  -5   3 -40 2030.43 490.056   3
   2  -5 -40 2007.42 502.190   3
   2  -5 -39 1548.61 436.902   3
   3   2 -39 2204.32 621.424   3
  -5   2  39 1703.54 310.492   2
  -5   3 -39 1358.39 376.041   3
  -5   3 -38 1992.39 475.350   3
   2  -5 -38 1645.85 443.458   3
   3   2 -38 1001.73 402.379   3
  -5   2  38 1647.36 303.813   2
  -5   3 -37 458.873 250.020   3
  -5   2  37 527.430 180.634   2
   2  -5 -37 632.712 285.642   3
   3   2 -37 332.376 239.475   3
  -5   2  36 703.674 192.815   2
   2  -5 -36 605.551 269.662   3
  -5   3 -36 840.008 291.242   3
   3   2 -36 357.211 273.611   3
   3   2 -35 2453.48 601.713   3
  -5   3 -35 1445.16 382.557   3
  -5   2  35 1785.98 301.882   2
   2  -5 -35 1866.43 449.005   3
   3   2 -34 2028.35 565.152   3
   2  -5 -34 2051.92 444.237   3
  -5   3 -34 1738.81 395.047   3
  -5   2  34 2364.91 345.580   2
   2  -5 -33-10.4327 133.842   3
  -5   3 -33 73.8171 104.075   3
  -5   2  33 134.706 108.101   2
   3   2 -33 116.848 241.657   3
  -5   2  32 1728.96 279.137   2
   2  -5 -32 1789.70 401.887   3
   3   2 -32 1352.33 434.203   3
  -5   3 -32 1918.32 402.693   3
   2  -5 -31 154.905 167.913   3
  -5   3 -31 31.8612 131.033   3
  -5   2  31 176.336 106.175   2
   3   2 -31 239.169 218.553   3
  -5   3 -30 545.885 214.862   3
  -5   2  30 463.947 144.531   2
   3   2 -30 531.714 291.368   3
   2  -5 -30 754.959 246.311   3
   3   2 -29 401.211 175.270   3
   2  -5 -29 417.834 169.649   3
  -5   2  29 632.494 165.566   2
   3  -5  29 677.645 147.262   2
  -5   3 -29 963.571 277.058   3
  -5   3 -28 1588.11 353.307   3
  -5   2  28 1328.10 231.316   2
   3  -5  28 1593.19 148.573   4
   2   3  28 1051.07 118.953   2
   3  -5  28 1445.54 213.399   2
   2  -5 -28 1719.06 332.933   3
   3   2 -28 1123.03 372.433   3
   3  -5  27 1271.68 140.597   4
   2  -5 -27 1460.91 142.465   4
   2  -5 -27 1328.72 294.748   3
  -5   3 -27 1328.86 312.821   3
   3   2 -27 1066.26 354.929   3
  -5   2  27 1222.50 218.722   2
   3  -5  27 1301.40 206.878   2
   2   3  26 1043.04 241.957   1
   3   2 -26 825.237 312.116   3
  -5   2  26 754.328 173.956   2
   2  -5 -26 972.933 120.929   4
  -5   3 -26 1041.75 263.495   3
   3  -5  26 1170.81 203.682   2
   2  -5 -26 921.562 244.276   3
   3  -5  26 1188.92 144.449   4
   2   3  25 5735.51 517.592   1
   3   2 -25 4506.69 699.231   3
   3  -5  25 4708.06 394.054   2
   2  -5 -25 4953.77 528.443   3
  -5   2  25 4646.09 411.955   2
   3  -5  25 4871.70 296.833   4
  -5   3 -25 4692.25 550.022   3
   3  -5  24 3577.67 347.021   2
   3  -5  24 3248.80 248.728   4
   2   3  24 2831.66 359.591   1
  -5   2  24 3192.81 337.294   2
   2  -5 -24 3172.99 407.372   3
   3   2 -24 3182.13 600.078   3
  -5   3 -24 3758.00 491.532   3
  -5   2  23 7740.85 515.882   2
   3  -5  23 7783.78 506.467   2
   3  -5  23 7182.46 378.973   4
  -5   3 -23 8070.42 690.217   3
   2   3  23 7908.16 572.564   1
   2  -5 -23 7510.79 611.400   3
   3   2 -23 7527.76 847.570   3
  -5   3 -22 6395.78 601.945   3
  -5   2  22 6291.43 456.005   2
   2  -5 -22 6216.42 542.723   3
   3   2 -22 5727.94 741.395   3
   3  -5  22 6375.52 460.994   2
   2   3  22 6693.04 531.105   1
   3  -5  21 8115.68 520.937   2
   2   3  21 9683.67 610.268   1
   2  -5 -21 8792.02 621.316   3
   3   2 -21 9221.65 927.629   3
  -5   2  21 8570.75 528.835   2
  -5   3 -21 9269.66 720.398   3
   2   3  20 13938.9 721.710   1
   2  -5 -20 13449.6 740.538   3
   3   2 -20 12715.3 1078.16   3
  -5   2  20 13268.1 640.304   2
   3  -5  20 13547.8 668.191   2
  -5   3 -20 12973.1 839.426   3
   3   2 -19 2664.44 513.475   3
  -5   3 -19 2128.50 334.558   3
  -5   2  19 2504.90 287.868   2
   2  -5 -19 2566.22 309.389   3
   2   3  19 2571.22 301.264   1
   3  -5  19 2639.04 294.184   2
  -5   3 -18 844.637 205.028   3
  -5   2  18 830.835 155.910   2
   2   3  18 1093.09 205.256   1
   2  -5 -18 745.941 164.167   3
   3  -5  18 830.706 163.910   2
   3   2 -18 783.047 254.279   3
   3  -5  17 6034.37 437.725   2
   3   2 -17 5529.96 669.499   3
  -5   2  17 5774.97 399.724   2
   2   3  17 5905.91 460.921   1
  -5   3 -17 6029.87 546.473   3
   2  -5 -17 6087.67 443.281   3
  -5   2  16 2424.35 261.554   2
   3  -5  16 2356.34 274.410   2
  -5   3 -16 2089.29 316.321   3
   2  -5 -16 2305.40 263.760   3
   3   2 -16 1917.11 381.629   3
   2   3  16 2256.90 282.673   1
   3  -5  15 0.66820 40.4710   2
  -5   3 -15 109.662 26.5300   2
  -5   3 -15-9.24161 154.411   3
  -5   3 -15 96.9479 21.2797   2
  -5   2  15 157.852 88.7275   2
   3   2 -15 119.761 101.215   3
   2   3  15 26.0359 64.2189   1
   2  -5 -15 118.434 60.3139   3
   2   3  14 2704.39 303.178   1
   3   2 -14 1930.31 396.643   3
  -5   2  14 2681.22 268.149   2
  -5   3 -14 2386.05 152.004   2
   2  -5 -14 2728.25 261.538   3
   3  -5  14 2807.67 292.591   2
  -5   3 -14 2603.83 113.743   2
  -5   3 -14 2589.01 343.898   3
   3  -5  13 14047.7 644.023   2
   3   2 -13 13136.8 972.091   3
  -5   2  13 13899.0 588.383   2
  -5   3 -13 13197.6 782.506   3
  -5   3 -13 11983.7 375.796   2
   2   3  13 14177.3 689.256   1
   2  -5 -13 14039.4 558.941   3
  -5   2  12 5229.07 358.789   2
  -5   3 -12 4801.16 247.134   2
   2  -5 -12 5223.19 324.518   3
   3  -5  12 5296.47 395.881   2
  -5   3 -12 5415.35 504.443   3
   2   3  12 4509.24 397.955   1
   3   2 -12 4498.53 571.940   3
   3   2 -11 4528.16 565.190   3
  -5   2  11 5194.77 350.568   2
  -5   3 -11 4942.40 480.513   3
   3  -5  11 4888.83 379.278   2
   2   3  11 5110.60 411.938   1
   2  -5 -11 5164.05 309.569   3
   3  -5  10 25047.8 858.421   2
   2   3  10 24735.6 909.470   1
   2  -5 -10 26026.2 631.011   3
  -5   3 -10 24891.7 1056.92   3
  -5   2  10 25329.4 760.963   2
   2  -5  -9 3581.76 216.800   3
   2   3   9 3678.20 350.716   1
  -5   3  -9 3450.08 391.295   3
  -5   2   9 3622.84 296.497   2
   2  -5  -8 26619.0 545.033   3
  -5   3  -8 26513.0 1080.87   3
   2   3   8 27202.1 961.690   1
  -5   2   8 26192.7 744.724   2
  -5   3  -7 7941.89 595.729   3
   3  -5   7 8032.91 451.619   3
  -5   2   7 8865.64 431.184   2
   2  -5  -7 8238.17 268.435   3
   2   3   7 8299.40 533.495   1
   2   3   6 65797.7 1518.34   1
   2  -5  -6 63464.4 641.837   3
  -5   3  -6 63805.6 1681.47   3
   3  -5   6 63658.2 1215.63   3
  -5   2   6 64583.1 1129.36   2
  -5   3  -5 6010.95 514.088   3
  -5   2   5 7260.46 190.265   1
  -5   2   5 7404.51 376.772   2
   3  -5   5 6805.10 378.982   3
   2   3   5 6942.83 491.999   1
   3   2  -4 6512.23 459.420   1
  -5   2   4 6595.80 350.435   2
  -5   2   4 6510.13 155.458   1
   3  -5   4 6284.63 352.219   3
   2   3   4 6316.39 468.548   1
   3  -5   3 22073.2 628.349   3
   2   3   3 22512.3 902.651   1
  -5   2   3 23526.6 640.261   2
   3   2  -3 23325.3 847.202   1
   3  -5   2 19127.2 567.867   3
   2   3   2 21209.2 876.962   1
   3   2  -2 20672.4 789.924   1
  -5   2   2 21358.1 600.429   2
   3   2  -1 40256.4 1070.36   1
   2   3   1 38862.3 1196.88   1
  -5   2   1 39633.1 797.324   2
  -5   3  -1 36974.3 879.298   1
  -5   3   0 4649.71 301.665   1
   2  -5   0 4727.64 162.141   3
  -5   2   0 5794.16 306.091   2
   3   2   0 4770.06 362.736   1
   2   3   0 5358.82 447.644   1
  -5   2  -1 107740. 1253.46   2
   3   2   1 104001. 1681.84   1
  -5   3   1 101105. 1367.71   1
   2   3  -1 104773. 1994.93   1
   2  -5   1 101879. 887.167   3
   3   2   2 46542.9 1118.81   1
  -5   2  -2 48665.8 818.681   2
   2  -5   2 46774.3 666.442   3
  -5   3   2 47703.1 893.825   1
   2  -5   2 49232.3 1244.40   2
   2   3  -2 46942.9 1348.36   1
   3   2   3 24374.3 799.066   1
  -5   2  -3 24460.9 567.853   2
  -5   3   3 23021.3 609.395   1
   2  -5   3 24846.4 540.111   3
   2   3  -3 23798.2 973.740   1
   2  -5   3 24733.8 879.359   2
  -5   2  -4 6926.89 293.299   2
   2  -5   4 7281.15 474.457   2
   2  -5   4 6975.19 311.704   3
   3   2   4 6574.36 414.684   1
   2   3  -4 6689.27 519.012   1
  -5   3   4 6581.94 319.219   1
   2   3  -5 44174.4 1344.24   1
   3   2   5 44075.1 1070.74   1
   2  -5   5 44368.0 843.104   3
  -5   2  -5 43611.0 711.345   2
  -5   2  -5 45171.0 647.457   1
  -5   3   5 43964.9 797.276   1
   2  -5   5 44793.9 1179.74   2
   3   2   6 3414.39 299.194   1
   2  -5   6 3228.79 318.990   2
   2  -5   6 3435.69 250.288   3
  -5   3   6 3238.31 214.307   1
  -5   2  -6 3312.33 190.484   1
  -5   2  -6 3281.10 192.039   2
  -5   2  -7 1897.32 153.956   1
   2  -5   7 1787.43 238.075   2
  -5   3   7 1572.61 147.078   1
  -5   2  -7 1695.65 131.568   2
   2  -5   7 1873.31 195.716   3
   3   2   7 1742.11 210.195   1
  -5   2  -7 1507.77 276.075   3
   3  -5  -8 10238.1 455.884   3
  -5   2  -8 9658.73 303.886   2
   3   2   8 9917.51 500.910   1
  -5   2  -8 9173.64 679.876   3
   3   2   8 9159.50 414.496   2
  -5   3   8 9829.82 379.986   1
   2  -5   8 10124.9 566.070   2
   3   2   9 742.063 134.957   1
  -5   2  -9 814.323 203.082   3
   2  -5   9 836.071 175.959   2
  -5   3   9 988.771 121.833   1
   2   3  -9 899.207 245.898   3
   3   2   9 799.651 124.345   2
   3  -5  -9 887.658 140.150   3
  -5   2  -9 881.674 90.1600   2
   3   2  10 5196.80 306.445   2
  -5   2 -10 5408.91 209.997   2
   2   3 -10 4916.77 539.168   3
   3  -5 -10 4991.94 349.794   3
  -5   2 -10 5095.25 517.603   3
   2  -5  10 5112.80 413.039   2
  -5   3  10 5358.30 289.902   1
   3   2  10 5590.45 376.910   1
   3  -5 -11 46037.8 1099.78   3
   2  -5  11 46318.9 1249.55   2
   3   2  11 46642.5 910.091   2
   2   3 -11 46163.8 1700.74   3
  -5   3  11 48066.1 886.170   1
  -5   2 -11 46183.0 1528.53   3
   3   2  11 48249.8 1118.18   1
  -5   2 -11 46705.3 586.059   2
   3   2  12 11680.0 560.869   1
  -5   2 -12 10615.7 260.468   2
  -5   2 -12 11285.6 763.044   3
   3   2  12 11107.5 438.955   2
   3  -5 -12 11175.9 562.281   3
   2  -5  12 11200.1 623.109   2
   2   3 -12 11215.4 846.904   3
  -5   3  12 11413.6 444.645   1
   3   2  13 28595.1 883.627   1
   2   3 -13 26101.9 1314.08   3
   3   2  13 28125.0 692.997   2
  -5   2 -13 26226.9 380.636   2
  -5   3  13 28200.6 721.915   1
   3  -5 -13 28296.5 933.634   3
  -5   2 -13 25942.3 1147.93   3
   2  -5  13 28191.5 980.042   2
   3  -5 -14 10529.6 594.989   3
   3   2  14 10357.5 537.778   1
  -5   2 -14 10534.3 744.316   3
  -5   3  14 10293.4 452.415   1
   2   3 -14 10027.1 831.482   3
   3   2  14 9820.39 408.576   2
   2  -5  14 10448.5 602.641   2
  -5   3  15 4940.82 328.085   1
   2   3 -15 4149.50 551.905   3
   3  -5 -15 5105.11 432.310   3
   2  -5  15 4665.43 414.398   2
  -5   2 -15 4713.20 500.057   3
   3   2  15 4886.64 378.966   1
   3   2  15 4764.33 281.053   2
  -5   2 -16 27176.0 1195.64   3
   3   2  16 29249.1 925.474   1
   2  -5  16 29290.4 1024.11   2
  -5   3  16 30171.3 928.996   2
   3  -5 -16 28859.7 1060.20   3
   3   2  16 28209.0 675.002   2
   2   3 -16 27406.9 1409.78   3
  -5   3  16 30010.2 830.558   1
  -5   2 -17 11444.5 782.818   3
   3  -5 -17 12614.3 720.682   3
  -5   3  17 12192.1 600.499   2
   2   3 -17 12722.2 989.266   3
   2  -5  17 12283.4 674.641   2
  -5   3  17 12636.4 553.310   1
   3   2  17 12686.4 617.506   1
   3   2  17 12597.8 447.132   2
  -5   2 -18 3647.08 441.607   3
  -5   3  18 4104.92 354.095   2
   2   3 -18 4002.52 569.062   3
   3   2  18 3660.33 348.468   1
   3  -5 -18 3808.99 414.142   3
   3   2  18 3621.81 235.433   2
   2  -5  18 3766.67 378.589   2
   2  -5  19 5008.88 440.534   2
   3   2  19 5316.98 418.847   1
  -5   3  19 4667.21 381.142   2
   2   3 -19 4643.32 626.855   3
  -5   2 -19 4336.16 492.335   3
   3   2  19 4483.15 258.031   2
   3  -5 -19 5208.93 504.077   3
   3  -5 -20 12685.6 807.627   3
   2  -5  20 13626.6 727.695   2
   2   3 -20 13316.1 1057.80   3
   3   2  20 12898.3 424.311   2
  -5   2 -20 12186.1 824.597   3
   3   2  20 13721.6 699.020   1
  -5   3  20 12510.4 628.972   2
   2   3 -21 1815.40 408.658   3
   3   2  21 2284.03 307.886   1
   3  -5 -21 1817.77 329.210   3
   3   2  21 1867.84 157.491   2
  -5   2 -21 1924.33 340.120   3
   2  -5  21 2101.36 298.702   2
  -5   3  21 1936.83 253.127   2
   2  -5  22 6003.61 491.470   2
   2   3 -22 5877.19 735.222   3
   3  -5 -22 6307.70 605.038   3
  -5   2 -22 6738.74 630.075   3
   3  -5 -22 6130.24 337.460   4
   3   2  22 5962.25 268.290   2
   3   2  22 6933.26 514.738   1
  -5   3  22 6104.54 454.037   2
   2  -5  23 8694.85 598.145   2
  -5   3  23 8138.39 519.280   2
   3   2  23 8244.55 299.236   2
  -5   2 -23 8479.69 713.634   3
   3   2  23 8993.86 605.572   1
   3  -5 -23 8365.16 386.082   4
   3  -5 -23 8537.96 730.138   3
   2   3 -23 7952.66 860.369   3
   2  -5  24 14112.2 762.044   2
   3  -5 -24 13992.7 949.791   3
  -5   3  24 14022.7 696.768   2
  -5   2 -24 14142.6 929.413   3
   3  -5 -24 12709.8 467.990   4
   2   3 -24 12974.8 1125.81   3
   3   2  24 11377.4 330.523   2
   3  -5 -25 245.937 175.437   3
  -5   2 -25-58.6724 101.901   3
   3   2  25 20.6440 13.8347   2
   3  -5 -25 2.99795 28.4129   4
   2  -5  25 73.2065 111.976   2
  -5   3  25-57.7396 96.3882   2
   2   3 -25-4.44808 176.703   3
  -5   3  26 194.779 112.466   2
   2   3 -26 285.582 263.374   3
   2  -5  26 438.569 162.462   2
   3  -5 -26 252.660 63.5797   4
   3  -5 -26 142.969 124.301   3
  -5   2 -26 276.749 192.338   3
  -5   2 -27 13644.8 954.559   3
   3  -5 -27 13899.6 1026.10   3
   2  -5  27 13832.8 470.188   4
   2   3 -27 13338.4 1207.58   3
  -5   3  27 13773.3 715.496   2
   3  -5 -27 14411.8 450.159   4
   2  -5  27 14350.8 789.507   2
   3  -5 -28 3820.13 220.504   4
   3  -5 -28 3531.28 539.027   3
   2   3 -28 3951.67 676.711   3
  -5   3  28 3595.79 370.893   2
   2  -5  28 3833.59 232.943   4
  -5   2 -28 3606.69 518.154   3
   2  -5  28 3961.59 413.054   2
  -5   2 -29 1403.91 334.624   3
   2  -5  29 1884.36 288.411   2
  -5   3  29 1768.86 269.844   2
   3  -5 -29 1575.53 378.479   3
   2   3 -29 1172.47 393.113   3
   2   3 -30 4539.61 746.710   3
   2  -5  30 4853.44 459.158   2
  -5   3  30 4566.87 434.715   2
  -5   2 -30 4997.73 610.203   3
   3  -5 -30 4949.52 662.580   3
   3  -5 -31 2455.44 471.101   3
   2   3 -31 1596.28 467.175   3
  -5   3  31 1798.44 283.908   2
  -5   2 -31 1744.31 393.065   3
   2  -5  31 1954.09 294.172   2
  -5   2 -32 2958.53 508.303   3
  -5   3  32 2546.92 330.596   2
   3  -5 -32 3221.43 557.097   3
   2   3 -32 2676.57 594.042   3
   2   3 -33 1792.37 507.243   3
  -5   3  33 2204.93 317.610   2
   3  -5 -33 1659.23 403.726   3
  -5   2 -33 2204.29 443.426   3
   3  -5 -34 79.2276 113.860   3
  -5   2 -34 124.269 174.193   3
  -5   3  34 99.5936 90.6618   2
   2   3 -34 336.547 294.885   3
  -5   3  35 2455.65 343.155   2
   2   3 -35 2444.92 605.835   3
  -5   2 -35 2100.51 446.829   3
   3  -5 -35 1857.97 461.126   3
  -5   3  36 2605.19 360.000   2
   3  -5 -36 2739.20 556.651   3
  -5   2 -36 2593.86 497.024   3
   2   3 -36 2795.79 661.277   3
   3  -5 -37 355.676 217.612   3
   2   3 -37 526.181 339.422   3
  -5   3  37 603.538 191.145   2
  -5   2 -37 397.456 254.920   3
  -5   2 -38 1490.38 408.896   3
   2   3 -38 1356.01 486.005   3
   3  -5 -38 1622.43 450.450   3
  -5   3  38 2085.43 325.756   2
   2   3 -39 1338.67 573.781   3
  -5   3  39 1381.41 273.757   2
  -5   2 -39 1287.00 367.850   3
   3  -5 -39 939.845 358.315   3
  -5   2 -40 1653.71 425.742   3
   3  -5 -40 1292.56 428.438   3
   2   3 -40 1854.73 574.410   3
   2   3 -41 92.3083 235.743   3
  -5   2 -41-29.7214 134.919   3
   3  -5 -41 27.6844 153.636   3
   2   3 -42 407.454 243.278   3
  -5   2 -42 386.708 237.711   3
   3  -5 -42 237.043 185.400   3
   3  -5 -43 542.269 332.093   3
   2   3 -43 593.805 339.375   3
  -5   2 -43 106.309 135.733   3
  -5   2 -44-51.0636 174.580   3
   3  -5 -44 1.20380 154.127   3
   2   3 -44-422.940 344.236   3
   2   3 -45 326.058 284.208   3
  -5   2 -45 1311.98 446.706   3
   3  -5 -45 1003.28 425.307   3
   3  -5 -46 63.8231 149.149   3
  -5   2 -46-610.092 332.219   3
   2   3 -46-897.290 472.160   3
   3  -5 -47-279.283 260.178   3
   2   3 -47-74.8200 317.800   3
  -5   2 -47-420.307 291.700   3
   2   3 -48 106.184 188.229   3
  -5   2 -48 336.609 348.378   3
   3  -5 -48 469.033 355.345   3
   3  -5 -49 1105.52 505.571   3
  -6   3   0 79810.5 1125.38   1
   3   3   0 79919.7 1752.56   1
   3   3  -1 22364.0 936.116   1
   3  -6   1 20514.6 503.826   3
  -6   3   1 23552.0 562.491   1
  -6   3  -1 21925.3 638.135   1
   3   3   1 22038.3 909.684   1
   3  -6   2 32117.3 685.372   3
   3   3  -2 33069.9 1149.69   1
   3   3   2 33547.5 1122.53   1
  -6   3   2 32712.3 615.680   1
   3   3  -3 21562.1 952.315   1
   3  -6   3 19507.0 568.929   3
  -6   3   3 20565.5 453.856   1
   3   3   3 22653.6 918.402   1
  -6   3   4 9496.87 291.921   1
   3   3  -4 8669.18 614.085   1
   3   3   4 8970.99 574.297   1
   3  -6   4 9416.68 412.409   3
   3  -6   5 104148. 1446.14   3
   3   3   5 106113. 1959.21   1
   3   3  -5 108119. 2204.49   1
  -6   3   5 106377. 981.401   1
   3   3  -6 7740.94 591.244   1
   3  -6   6 7689.92 418.436   3
   3   3   6 7789.83 529.409   1
  -6   3   6 7844.67 271.702   1
   3   3   7 5142.44 428.535   1
  -6   3  -7 4941.17 528.854   3
  -6   3   7 4849.67 218.106   1
  -6   3   8 41131.2 661.835   1
   3   3   8 41689.2 1208.80   1
  -6   3  -8 38612.0 722.360   2
   3  -6   8 41960.6 1243.92   2
  -6   3  -8 42140.1 1562.06   3
  -6   3  -9 5637.07 258.858   2
   3   3   9 6105.01 465.528   1
   3  -6  -9 5829.44 322.788   3
   3  -6   9 5912.01 480.287   2
  -6   3  -9 5707.56 575.542   3
  -6   3   9 5792.28 258.133   1
   3  -6  10 4550.83 416.343   2
  -6   3 -10 4468.74 222.951   2
   3  -6 -10 4768.85 313.515   3
  -6   3  10 4845.98 360.070   2
   3   3  10 4961.15 411.984   1
  -6   3  10 4766.35 249.228   1
  -6   3 -10 3856.75 468.321   3
   3   3  11 5866.22 443.160   1
   3  -6  11 5723.85 465.828   2
  -6   3  11 7446.66 452.029   2
  -6   3  11 6405.50 305.821   1
  -6   3 -11 5755.04 581.844   3
  -6   3 -11 5921.71 249.846   2
   3  -6 -11 6036.42 373.450   3
   3   3  12 7665.10 509.162   1
   3  -6 -12 7968.64 451.724   3
  -6   3 -12 7599.00 655.886   3
  -6   3 -12 7024.36 258.012   2
   3  -6  12 8208.46 566.125   2
  -6   3  12 7931.41 350.119   1
  -6   3  12 7461.46 468.662   2
   3   3 -13 13824.2 1081.19   3
  -6   3 -13 14140.4 349.643   2
  -6   3  13 15259.7 666.138   2
   3  -6  13 15745.4 775.653   2
   3  -6 -13 14556.4 638.378   3
   3   3  13 15914.4 743.927   1
  -6   3 -13 14721.1 907.181   3
   3   3  14 7608.91 512.563   1
  -6   3 -14 7288.31 232.287   2
   3  -6  14 7712.31 554.735   2
   3  -6 -14 7871.24 489.346   3
   3   3 -14 6444.19 740.441   3
  -6   3  14 7909.55 495.911   2
  -6   3 -14 7677.83 661.573   3
   3  -6 -15 8267.70 527.728   3
  -6   3  15 8841.14 545.814   2
   3   3 -15 10543.4 989.176   3
  -6   3 -15 9795.80 787.690   3
   3  -6  15 8151.33 578.329   2
   3   3  15 8914.01 578.534   1
   3   3 -16 1670.61 392.465   3
  -6   3 -16 1979.85 345.002   3
   3  -6 -16 2132.27 279.177   3
  -6   3  16 2099.22 274.117   2
   3   3  16 1893.84 274.293   1
   3  -6  16 1967.10 286.023   2
  -6   3  17 10557.6 589.728   2
  -6   3 -17 9564.55 741.362   3
   3  -6  17 10660.0 659.055   2
   3  -6 -17 9826.30 623.666   3
   3   3  17 10773.7 622.315   1
   3   3 -17 9485.22 930.752   3
   3   3  18 2815.55 333.779   1
  -6   3  18 2893.09 328.279   2
   3  -6 -18 2464.97 336.882   3
  -6   3 -18 2635.41 413.841   3
   3  -6  18 2701.10 351.113   2
   3   3 -18 2888.59 568.872   3
  -6   3 -19 14250.2 910.254   3
   3   3  19 13636.0 715.350   1
   3  -6 -19 14144.0 794.525   3
   3   3 -19 12783.2 1117.29   3
   3  -6  19 14455.0 782.971   2
  -6   3  19 13472.7 686.088   2
  -6   3 -20 9796.58 767.796   3
  -6   3  20 10632.0 617.399   2
   3  -6 -20 11138.4 732.848   3
   3  -6  20 11085.5 688.586   2
   3   3 -20 9618.47 982.764   3
   3   3  20 11370.7 660.419   1
  -6   3 -21 2564.85 407.998   3
   3  -6  21 2792.51 354.852   2
  -6   3  21 3007.57 338.788   2
   3   3  21 2741.41 343.973   1
   3   3 -21 2928.15 549.307   3
   3  -6 -21 2772.59 384.604   3
  -6   3 -22 5067.20 565.330   3
   3  -6  22 5605.26 494.965   2
  -6   3  22 5409.79 447.346   2
   3  -6 -22 5355.75 540.474   3
   3   3 -22 4499.49 701.646   3
   3   3  22 5873.08 488.955   1
   3  -6  23 8743.94 619.963   2
  -6   3  23 8417.13 565.777   2
   3  -6 -23 8313.99 695.317   3
   3   3  23 8650.61 608.768   1
   3   3 -23 8529.94 972.987   3
  -6   3 -23 7786.53 719.324   3
  -6   3  24 7121.06 530.894   2
   3  -6  24 7412.31 568.759   2
  -6   3 -24 6760.80 670.409   3
   3  -6 -24 7042.71 666.293   3
   3   3 -24 6550.50 867.759   3
   3   3  24 8064.42 616.876   1
  -6   3 -25 4477.51 557.728   3
   3   3  25 4883.52 490.011   1
  -6   3  25 4000.01 405.689   2
   3  -6  25 4660.97 450.345   2
   3   3 -25 4223.26 726.483   3
   3  -6 -25 4639.34 318.907   4
   3  -6 -25 4640.79 554.718   3
  -6   3  26 1570.30 259.038   2
  -6   3 -26 1379.04 334.337   3
   3  -6  26 1198.53 235.071   2
   3  -6  26 1295.62 183.073   4
   3  -6 -26 1280.93 314.497   3
   3   3  26 1542.21 285.070   1
   3   3 -26 899.731 300.006   3
   3  -6 -26 1354.93 168.264   4
   3  -6  27 2273.31 310.661   2
  -6   3  27 2381.36 326.472   2
   3   3 -27 2092.70 517.671   3
   3  -6 -27 2404.55 421.039   3
  -6   3 -27 2385.61 413.816   3
   3  -6  27 2080.25 216.081   4
   3  -6 -27 2219.01 209.778   4
  -6   3 -28 620.863 239.930   3
   3  -6  28 664.148 117.981   4
   3  -6 -28 562.323 100.956   4
   3   3 -28 184.233 219.785   3
   3  -6 -28 812.280 255.079   3
   3  -6  28 671.362 173.494   2
  -6   3  28 790.777 197.542   2
   3   3 -29 2274.01 609.727   3
   3  -6 -29 1952.46 407.105   3
  -6   3 -29 2325.75 461.001   3
  -6   3  29 2515.79 340.788   2
   3  -6  29 2466.30 328.869   2
   3  -6  30 1853.11 283.444   2
  -6   3 -30 2748.44 492.127   3
   3   3 -30 2411.54 607.951   3
   3  -6 -30 2244.47 458.303   3
  -6   3  30 2069.57 319.900   2
   3  -6 -31 1127.98 332.274   3
   3   3 -31 858.846 432.454   3
  -6   3  31 1304.23 256.419   2
  -6   3 -31 1844.34 451.503   3
   3  -6 -32 2774.83 526.200   3
  -6   3 -32 2840.30 498.080   3
   3   3 -32 2472.96 624.913   3
  -6   3  32 2757.83 373.386   2
   3   3 -33 809.002 362.811   3
  -6   3  33 324.431 129.205   2
   3  -6 -33 728.383 287.643   3
  -6   3 -33 625.214 267.636   3
   3   3 -34 1890.66 586.702   3
  -6   3  34 2115.11 332.714   2
  -6   3 -34 2262.42 472.771   3
   3  -6 -34 1952.82 450.198   3
   3   3 -35 790.111 387.645   3
  -6   3 -35 1536.77 408.649   3
   3  -6 -35 951.355 346.969   3
  -6   3  35 830.758 225.910   2
   3   3 -36 437.959 310.888   3
   3  -6 -36 541.014 264.968   3
  -6   3 -36 604.205 275.269   3
  -6   3  36 671.548 210.146   2
   3   3 -37 265.124 312.977   3
  -6   3 -37 169.610 160.126   3
   3  -6 -37 41.7680 150.313   3
  -6   3  37 217.629 133.685   2
   3   3 -38 442.989 326.055   3
  -6   3 -38 1542.72 421.483   3
  -6   3  38 1268.33 270.994   2
   3  -6 -38 1178.45 395.644   3
  -6   3  39 563.438 198.969   2
   3  -6 -39 475.482 303.631   3
   3   3 -39 820.358 418.858   3
  -6   3 -39 1145.95 381.477   3
  -6   3  40 4064.67 496.838   2
   3   3 -40 4272.23 951.441   3
  -6   3 -40 4515.81 744.767   3
   3  -6 -40 2950.19 621.199   3
   3   3 -41 190.724 320.158   3
  -6   3 -41 590.456 259.803   3
   3  -6 -41 688.859 325.222   3
   3  -6 -42 638.668 325.448   3
   3   3 -42 251.119 186.307   3
  -6   3 -42 631.507 305.344   3
   3  -6 -43 1067.16 406.731   3
   3   3 -43 1358.59 600.568   3
  -6   3 -43 1779.79 495.186   3
   3  -6 -44 160.219 220.277   3
  -6   3 -44 505.896 293.901   3
   3   3 -44 423.066 344.054   3
  -6   3 -45-300.137 264.100   3
   3   3 -45 191.484 262.364   3
   3  -6 -45-63.3824 156.921   3
  -6   3 -46 1665.94 514.747   3
   3   3 -46 1815.05 659.695   3
   3  -6 -46 1149.34 467.323   3
   3  -6 -47 610.315 348.044   3
  -6   3 -47 740.187 347.965   3
   3   3 -47 541.720 406.695   3
  -2   4   0 186004. 2664.89   1
  -2  -2   0 186624. 1922.21   2
  -2   4  -1 10414.1 631.054   1
  -2   4   1 10180.1 626.761   1
  -2   4  -1 10771.3 259.363   3
  -2  -2  -1 9810.40 526.428   1
  -2  -2   1 10280.8 519.037   1
  -2  -2  -1 10692.4 455.032   2
  -2  -2   1 10472.6 455.298   2
  -2   4   2 28234.7 1029.17   1
  -2  -2  -2 28166.5 890.067   1
  -2   4  -2 28247.4 481.700   3
  -2   4  -2 27844.1 1045.30   1
   4  -2  -2 26318.3 553.637   1
  -2  -2   2 28135.0 751.134   2
  -2  -2  -2 27925.5 735.256   2
  -2   4  -3 8450.63 578.956   1
  -2  -2   3 8396.31 413.756   2
  -2   4  -3 8768.67 456.871   2
  -2   4   3 8482.58 558.968   1
   4  -2  -3 8607.39 325.985   1
  -2  -2  -3 8580.19 410.047   2
   4  -2   3 9585.54 378.004   4
  -2   4  -3 9141.21 304.079   3
   4  -2  -3 9582.68 379.817   4
  -2  -2  -3 8691.13 500.499   1
   4  -2   4 73801.0 1046.46   4
  -2  -2  -4 74065.6 1201.15   2
  -2   4  -4 73218.8 944.131   3
  -2   4  -4 73524.5 1320.64   2
  -2  -2  -4 70296.9 1462.04   1
   4  -2  -4 74879.1 1043.56   4
  -2   4   4 70418.4 1622.25   1
   4  -2  -4 73241.0 1006.17   1
  -2  -2   4 71306.5 1215.95   2
  -2   4   5 15176.5 752.426   1
  -2   4   5 15646.9 300.775   3
  -2  -2   5 15957.0 582.661   2
   4  -2  -5 16166.1 487.834   4
  -2   4  -5 16380.9 479.049   3
   4  -2  -5 14994.6 491.936   1
  -2   4  -5 15382.7 596.180   2
   4  -2   5 16697.0 495.739   4
  -2  -2  -5 15777.7 697.644   1
  -2  -2  -5 15666.4 557.012   2
   4  -2  -6 7442.90 328.019   4
   4  -2   6 7466.93 336.075   4
  -2  -2  -6 7065.07 373.061   2
  -2   4   6 7341.95 516.230   1
  -2   4   6 6731.88 235.150   3
  -2  -2   6 7047.36 394.289   2
  -2   4  -6 7539.06 418.203   2
   4  -2  -6 6965.66 338.521   1
  -2   4  -6 7872.85 355.598   3
   4  -2   7 58116.5 926.877   4
   4  -2  -7 58343.2 1035.13   1
  -2  -2  -7 56623.8 1054.54   2
  -2   4   7 58645.3 1449.23   1
  -2   4   7 58214.1 756.025   3
  -2   4  -7 58400.7 1023.15   3
   4  -2  -7 59593.4 927.136   4
  -2   4  -7 58175.2 1154.22   2
  -2  -2   7 57914.7 1127.09   2
  -2  -2  -7 57810.5 1430.29   3
   4  -2  -8 11671.8 481.297   1
  -2  -2   8 12413.9 530.719   2
  -2   4  -8 12204.9 525.342   2
  -2   4   8 12120.9 381.449   3
  -2  -2  -8 11979.1 483.707   2
  -2  -2  -8 11756.0 653.612   3
   4  -2  -8 12570.0 426.366   4
  -2   4  -8 12466.4 503.660   3
  -2   4   8 12271.2 654.190   1
   4  -2   8 12537.0 430.346   4
  -2  -2   9 6020.69 371.549   2
  -2   4  -9 6245.18 373.517   3
   4  -2  -9 5987.62 353.455   1
  -2   4   9 6135.90 294.587   3
  -2  -2  -9 6112.98 473.499   3
   4  -2  -9 6471.82 306.775   4
  -2   4   9 6043.71 461.283   1
   4  -2   9 5991.50 296.391   4
  -2  -2  -9 6221.13 345.404   2
  -2  -2  10 6108.92 381.028   2
   4  -2 -10 6380.53 374.371   1
  -2  -2 -10 6255.65 346.996   2
  -2   4 -10 6312.93 396.400   3
  -2  -2 -10 7516.88 521.249   3
  -2   4  10 6626.80 480.894   1
  -2   4  10 6469.13 325.174   3
   4  -2 -10 6764.33 311.519   4
   4  -2  10 6725.85 314.868   4
  -2  -2  11 1353.55 185.680   2
  -2   4 -11 1495.91 208.001   3
   4  -2 -11 1424.92 272.323   3
  -2   4  11 1247.64 212.363   1
  -2   4  11 1480.56 167.012   3
   4  -2 -11 1423.45 143.844   4
  -2  -2 -11 1827.41 269.015   3
   4  -2  11 1435.24 150.220   4
   4  -2  12 9678.02 379.402   4
   4  -2 -12 9396.18 713.366   3
  -2   4  12 8636.09 551.786   1
  -2   4 -12 9623.27 527.873   3
  -2   4  12 8978.04 434.751   3
   4  -2 -12 9473.95 372.163   4
  -2  -2  12 9012.20 470.514   2
  -2  -2 -12 9504.19 586.208   3
   4  -2 -13 4191.84 483.287   3
  -2   4  13 4509.04 388.152   1
  -2  -2 -13 4386.95 398.989   3
   4  -2  13 4490.48 258.663   4
   4  -2 -13 4568.87 260.074   4
  -2   4 -13 4569.46 385.515   3
  -2  -2  13 4841.17 351.844   2
   4  -2 -14 10812.7 397.536   4
  -2  -2  14 10142.6 513.156   2
   4  -2  14 10672.8 395.802   4
   4  -2 -14 10447.6 794.762   3
  -2  -2 -14 10465.3 622.465   3
  -2   4  14 9933.02 578.765   1
  -2   4 -14 10965.8 607.483   3
  -2  -2  15 484.548 131.910   2
   4  -2 -15 365.372 72.3802   4
  -2  -2 -15 406.070 125.094   3
   4  -2 -15 398.800 147.531   3
   4  -2  15 445.137 82.9972   4
  -2   4 -15 614.188 168.705   3
  -2   4  15 232.003 84.1300   1
  -2   4 -16 13827.9 728.529   3
  -2  -2 -16 13299.3 714.777   3
  -2  -2  16 14181.9 629.098   2
  -2   4  16 14316.8 696.863   1
   4  -2  16 14398.5 459.207   4
   4  -2 -16 14109.9 949.791   3
  -2   4 -17 2043.02 300.672   3
  -2   4  17 1713.82 246.909   1
  -2  -2  17 2132.93 257.159   2
  -2  -2 -17 1730.79 266.725   3
   4  -2 -17 1730.37 345.451   3
  -2  -2 -18 10180.7 639.622   3
   4  -2 -18 10178.7 838.893   3
  -2  -2  18 10642.4 566.201   2
  -2   4  18 10706.9 605.992   1
  -2   4 -18 10732.4 680.546   3
   4  -2 -19 6939.23 712.843   3
  -2  -2 -19 7205.80 548.573   3
  -2   4  19 7105.41 498.143   1
  -2   4 -19 6855.86 570.221   3
  -2  -2  19 7440.33 484.324   2
  -2  -2  20 7647.76 497.776   2
  -2  -2 -20 7460.49 566.740   3
  -2   4 -20 7973.84 627.203   3
   4  -2 -20 8013.61 773.242   3
  -2  -2 -20 8369.93 340.100   4
  -2   4  20 7631.32 531.213   1
  -2  -2  21 6522.97 470.309   2
  -2  -2 -21 6475.66 536.569   3
  -2  -2 -21 6823.96 307.894   4
   4  -2 -21 5955.50 688.318   3
  -2   4  21 6133.28 488.082   1
  -2  -2  21 5672.56 283.655   4
  -2   4 -21 6156.23 573.385   3
  -2  -2 -22 2158.39 174.268   4
  -2  -2  22 2052.26 278.885   2
  -2   4 -22 2200.41 362.030   3
  -2   4  22 2044.19 290.862   1
   4  -2 -22 1693.66 401.478   3
  -2  -2 -22 2132.19 326.608   3
  -2  -2  22 1993.37 163.270   4
  -2  -2 -23 17048.0 902.532   3
  -2   4  23 17833.1 826.548   1
  -2  -2 -23 19996.3 516.177   4
  -2   4 -23 16809.0 990.980   3
   4  -2 -23 18097.8 1244.19   3
  -2  -2  23 17647.4 798.653   2
  -2  -2  24 6748.81 502.771   2
  -2   4 -24 6799.17 661.378   3
  -2  -2 -24 7574.83 614.277   3
  -2   4  24 7097.07 544.246   1
  -2  -2 -24 7726.79 309.591   4
   4  -2 -24 6055.53 746.451   3
  -2  -2 -25 1601.89 307.525   3
   4  -2 -25 1742.38 424.746   3
  -2   4 -25 1462.97 311.904   3
  -2   4  25 1733.37 280.003   1
  -2  -2  25 1739.79 268.365   2
  -2   4 -26 2994.52 469.674   3
   4  -2 -26 2797.22 542.567   3
  -2   4  26 3516.82 407.808   1
  -2  -2 -26 3184.96 425.992   3
  -2  -2  26 3048.27 355.750   2
  -2   4  27 2270.23 354.219   1
  -2  -2 -27 2367.89 377.647   3
  -2  -2  27 2085.57 303.702   2
  -2   4 -27 2235.21 416.139   3
   4  -2 -27 1922.52 470.636   3
  -2  -2 -28 3761.81 480.927   3
  -2  -2  28 3767.78 407.490   2
  -2   4  28 4349.49 457.138   1
  -2   4 -28 3479.77 514.048   3
   4  -2 -28 4124.42 681.222   3
  -2   4 -29 327.883 176.972   3
  -2   4  29 516.967 129.955   2
   4  -2 -29 585.731 262.946   3
  -2  -2  29 550.241 156.809   2
  -2  -2 -29 830.820 246.396   3
   4  -2 -30 6216.70 854.111   3
  -2  -2 -30 7093.91 686.996   3
  -2  -2  30 7499.57 600.942   2
  -2   4  30 6913.91 446.206   2
  -2   4 -30 7079.16 773.167   3
   4  -2 -31 99.9523 220.036   3
  -2   4 -31-122.631 129.013   3
  -2  -2 -31 71.3988 165.216   3
  -2   4  31 66.0349 66.4284   2
  -2  -2  31 138.293 121.089   2
  -2  -2  32 3864.93 446.410   2
  -2  -2 -32 3009.18 482.348   3
  -2   4  32 3289.43 311.226   2
   4  -2 -32 3479.60 645.206   3
  -2   4 -32 3098.96 532.981   3
  -2  -2  33 2540.57 374.788   2
   4  -2 -33 2016.30 508.402   3
  -2   4  33 1898.82 241.603   2
  -2  -2 -33 2071.03 405.988   3
  -2   4 -33 1839.37 425.725   3
  -2  -2  34 1204.43 256.448   2
  -2   4 -34 782.690 272.234   3
   4  -2 -34 641.752 277.000   3
  -2   4  34 1062.50 183.032   2
  -2  -2 -34 1109.06 314.620   3
  -2  -2 -35 1859.02 408.233   3
  -2   4 -35 1272.39 385.640   3
  -2   4  35 1899.22 245.724   2
  -2  -2  35 2239.27 360.432   2
   4  -2 -35 1617.48 459.936   3
  -2  -2 -36 3387.61 541.500   3
  -2   4 -36 2662.89 584.185   3
  -2  -2  36 3298.84 436.727   2
   4  -2 -36 2594.20 620.004   3
  -2   4 -37 1638.52 460.193   3
   4  -2 -37 517.690 290.060   3
  -2  -2 -37 1260.25 347.996   3
  -2  -2 -38 200.938 142.609   3
  -2   4 -38 455.245 292.800   3
   4  -2 -38 237.558 166.782   3
  -2  -2 -39 156.799 162.271   3
   4  -2 -39 189.765 212.635   3
  -2  -2 -40 378.720 211.029   3
   4  -2 -40 253.591 306.439   3
  -2   4 -40 826.046 386.917   3
   4  -2 -41 158.579 225.382   3
  -2  -2 -41 567.521 261.702   3
  -2  -2 -42 1982.56 502.247   3
  -2   4 -42 2634.66 653.297   3
   4  -2 -42 2771.31 714.940   3
  -2   4 -43 2541.78 655.145   3
  -2  -2 -43 2789.19 588.368   3
   4  -2 -43 1992.35 632.405   3
   4  -2 -44 654.196 356.074   3
  -2  -2 -44 245.222 185.839   3
  -2   4 -44 1147.37 469.736   3
   4  -2 -45 339.172 271.868   3
  -2  -2 -45 36.0901 153.612   3
  -2   4 -46 480.808 293.028   3
  -2  -2 -46 135.316 191.620   3
   4  -2 -46 296.223 254.046   3
  -2   4 -47 392.265 317.261   3
   4  -2 -47 130.782 237.619   3
  -2  -2 -47 320.670 272.734   3
   4  -2 -48 553.255 385.725   3
  -2  -2 -48 398.832 265.935   3
  -2   4 -48 859.598 492.038   3
  -2  -2 -49 2353.83 674.672   3
   4  -2 -49 1859.51 721.075   3
   4  -1 -49-155.329 266.452   3
  -1  -3 -49 616.512 353.863   3
  -3   4 -48 866.743 459.132   3
  -1  -3 -48 295.046 269.168   3
   4  -1 -48 601.306 428.337   3
   4  -1 -47 36.8726 302.906   3
  -1  -3 -47 74.2446 152.058   3
  -3   4 -47 247.083 256.419   3
  -3   4 -46 540.385 324.294   3
  -1  -3 -46 167.611 240.542   3
   4  -1 -45-522.421 367.167   3
  -1  -3 -45-22.8508 131.720   3
  -3   4 -45-50.3150 197.778   3
   4  -1 -44 99.6434 260.064   3
  -1  -3 -44-70.1988 172.459   3
   4  -1 -43 672.793 345.072   3
  -1  -3 -43 412.663 228.826   3
  -3   4 -43 1028.47 431.303   3
   4  -1 -42 263.181 197.002   3
  -1  -3 -42 286.535 264.882   3
  -3   4 -41 562.405 310.326   3
  -1  -3 -41 243.885 200.934   3
   4  -1 -41 62.7598 182.050   3
  -3   4 -40 3744.68 696.164   3
  -1  -3 -40 3805.12 645.052   3
   4  -1 -40 3917.77 822.216   3
  -3   4 -39 90.2198 153.121   3
  -1  -3 -39 92.5473 147.528   3
   4  -1 -39 35.5272 231.422   3
  -3   4 -38 245.189 215.424   3
   4  -1 -38 299.350 257.266   3
  -1  -3 -38 89.7461 114.994   3
  -3   4 -37-19.1212 142.240   3
  -3  -1  37-95.2993 100.901   2
   4  -1 -37-105.859 217.265   3
  -1  -3 -37 188.701 143.167   3
  -3  -1  36 1270.78 279.457   2
   4  -1 -36 1629.47 532.166   3
  -3   4 -36 1032.55 335.247   3
  -1  -3 -36 967.401 305.345   3
  -3  -1  35 10189.9 746.705   2
  -1  -3 -35 8788.30 851.546   3
   4  -1 -35 8858.33 1141.03   3
  -3   4 -35 9416.50 985.692   3
   4  -1 -34 549.971 363.468   3
  -1  -3 -34 750.819 263.047   3
  -3  -1  34 598.083 197.487   2
  -3   4 -34 568.607 276.956   3
  -3   4 -33 4942.72 677.414   3
  -3  -1  33 5049.11 505.679   2
  -1  -3 -33 5483.29 635.057   3
  -1   4  33 5307.50 369.067   2
   4  -1 -33 4747.54 822.402   3
   4  -1 -32 375.285 228.765   3
  -1  -3 -32 468.398 200.930   3
  -1   4  32 253.327 97.2502   2
  -3   4 -32 17.9286 133.462   3
  -3  -1  32 235.423 120.507   2
  -3   4 -31 1839.99 410.988   3
  -1  -3 -31 1928.24 377.265   3
  -1   4  31 1765.92 215.119   2
  -3  -1  31 1703.03 285.708   2
   4  -1 -31 1858.47 505.630   3
   4  -1 -30 1227.17 406.200   3
  -1   4  30 1488.87 200.326   2
  -1  -3 -30 1774.92 349.683   3
  -3   4 -30 2079.66 405.788   3
  -3  -1  30 1635.95 263.719   2
  -3   4 -29 3415.05 527.575   3
  -3  -1  29 3536.76 394.693   2
  -1  -3 -29 3314.65 462.329   3
   4  -1 -29 3994.46 682.713   3
  -1   4  29 3885.55 461.496   1
  -3  -1  28 8497.18 597.353   2
  -1  -3 -28 8078.33 687.187   3
  -1   4  28 10084.3 695.746   1
   4  -1 -28 8623.93 982.729   3
  -3   4 -28 8766.28 795.250   3
  -1   4  27 2906.22 380.455   1
  -3   4 -27 2521.15 437.326   3
   4  -1 -27 1890.78 467.585   3
  -1  -3 -27 2484.61 376.633   3
  -3  -1  27 2697.17 333.952   2
   4  -1 -26 596.310 267.315   3
  -1  -3 -26 1147.34 265.309   3
  -3  -1  26 1055.20 220.867   2
  -1   4  26 946.476 222.699   1
  -3   4 -26 1100.15 286.183   3
  -3  -1  25 10372.1 622.897   2
   4  -1 -25 9743.84 972.277   3
  -1  -3 -25 9938.21 704.252   3
  -3   4 -25 10580.4 807.076   3
  -1   4  25 10044.8 669.964   1
  -1   4  24 381.653 169.160   1
  -1  -3 -24 536.145 172.496   3
   4  -1 -24 519.664 264.848   3
  -3  -1  24 372.726 130.378   2
  -3   4 -24 493.079 222.618   3
   4  -1 -23 7928.42 855.820   3
  -3   4 -23 8128.55 673.923   3
  -3  -1  23 8195.48 526.055   2
  -1  -3 -23 8155.71 599.092   3
  -1   4  23 8008.14 577.594   1
  -1   4  22 6652.43 515.799   1
   4  -3  22 6379.49 299.470   4
  -1  -3 -22 5756.59 502.789   3
  -3   4 -22 6429.64 592.200   3
  -3  -1  22 6121.05 452.412   2
   4  -1 -22 6775.31 785.014   3
  -3   4 -21 23363.1 1072.14   3
  -3  -1  21 21838.7 825.155   2
  -1  -3 -21 22005.1 938.587   3
  -1   4  21 21938.3 923.431   1
   4  -1 -21 21921.7 1365.46   3
   4  -3  21 23849.7 586.714   4
  -3   4 -21 21312.6 519.087   2
  -3   4 -20 8096.44 620.452   3
  -1   4  20 8533.08 572.977   1
  -3   4 -20 8382.43 329.428   2
   4  -3  20 9014.17 368.700   4
   4  -1 -20 9373.25 884.217   3
  -3  -1  20 8514.97 509.921   2
  -1  -3 -20 8028.86 560.031   3
  -3   4 -19 18561.2 496.043   2
  -3  -1  19 17281.1 710.557   2
   4  -1 -19 16673.5 1141.38   3
   4  -3  19 19042.0 548.042   4
  -3   4 -19 17637.2 885.081   3
  -1  -3 -19 17583.1 800.829   3
  -1   4  19 17204.7 826.728   1
   4  -1 -18 5371.13 659.622   3
  -3   4 -18 5444.93 276.541   2
  -3  -1  18 5881.67 410.075   2
  -1  -3 -18 5759.99 449.299   3
  -3   4 -18 5255.35 478.983   3
   4  -3  18 5519.53 300.037   4
  -1   4  18 5300.14 448.495   1
  -1   4  17 23350.5 934.973   1
  -3   4 -17 23023.0 593.135   2
  -3  -1  17 22718.3 785.383   2
   4  -3  17 23964.5 619.790   4
  -3   4 -17 23760.7 966.596   3
   4  -1 -17 23754.2 1305.63   3
  -1  -3 -17 23335.7 888.141   3
   4  -1 -16 22247.4 1245.69   3
  -3  -1  16 23117.4 771.361   2
  -3   4 -16 23573.3 613.326   2
   4  -3  16 23797.4 623.431   4
  -1  -3 -16 22166.9 846.900   3
  -1   4  16 23447.7 930.174   1
  -3   4 -16 24386.6 947.116   3
  -3   4 -15 8388.75 370.828   2
   4  -1 -15 7852.99 720.368   3
  -1   4  15 8128.98 544.573   1
  -3   4 -15 8563.06 547.178   3
  -1  -3 -15 7843.35 494.936   3
   4  -3  15 8223.80 367.181   4
  -3  -1  15 8320.93 458.622   2
  -3   4 -14 15496.6 707.484   3
  -3   4 -14 15106.3 508.829   2
  -3  -1  14 14289.6 589.598   2
  -1   4  14 15237.7 738.591   1
   4  -1 -14 14243.8 967.835   3
   4  -3  14 15207.5 496.668   4
  -1  -3 -14 14677.6 662.459   3
  -3   4 -13 22567.8 828.071   3
   4  -3  13 23065.9 607.534   4
   4  -1 -13 21098.1 1150.91   3
  -1  -3 -13 23169.2 826.169   3
  -3  -1  13 22000.8 721.012   2
  -3   4 -13 22832.3 646.081   2
  -1   4  13 22697.4 905.927   1
   4  -1 -12 460.219 172.614   3
  -1  -3 -12 330.371 93.8718   3
  -3   4 -12 485.937 117.000   3
  -1   4  12 351.518 118.270   1
  -3  -1  12 734.376 155.318   2
  -3   4 -12 360.405 84.2423   2
   4  -3  12 323.425 75.6503   4
   4  -1 -11 32278.1 712.914   1
  -1  -3 -11 32824.8 967.232   3
  -3   4 -11 32679.6 818.251   2
  -3   4 -11 33856.0 951.193   3
  -1   4  11 33330.6 1110.54   1
   4  -3  11 33386.1 734.553   4
  -3  -1  11 33001.5 849.735   2
  -1   4  11 34336.2 946.642   3
   4  -3  10 30503.3 702.294   4
  -1  -3 -10 30950.3 944.263   3
  -1   4  10 31068.6 1084.50   1
   4  -1 -10 30845.4 661.195   1
  -1   4  10 31470.8 871.217   3
  -3  -1  10 29562.9 792.054   2
  -3   4 -10 31688.4 880.205   3
  -3   4 -10 31377.4 804.237   2
   4  -1  -9 15321.1 440.201   1
  -1   4   9 15397.2 583.692   3
  -3   4  -9 15132.6 568.719   2
  -1   4   9 16134.9 781.457   1
  -3  -1   9 15691.7 567.691   2
  -3   4  -9 16171.1 608.092   3
   4  -3   9 15819.7 504.162   4
  -1  -3  -9 15308.5 670.986   3
  -1   4   8 10032.6 617.308   1
  -3   4  -8 9787.44 456.044   3
  -3   4  -8 9694.61 456.423   2
  -1  -3  -8 10069.8 539.667   3
  -1   4   8 9944.55 447.477   3
  -3  -1   8 10519.4 459.631   2
   4  -1  -8 9867.08 333.071   1
  -1  -3  -8 9591.81 477.686   2
   4  -3   8 9682.17 396.946   4
  -1  -3  -7 24244.7 765.099   2
  -3  -1   7 24413.3 683.248   2
  -1  -3  -7 24729.9 839.562   3
  -1   4   7 25047.1 979.185   1
  -3   4  -7 24782.0 737.011   2
  -3   4  -7 25066.5 699.199   3
   4  -3   7 24027.3 622.474   4
   4  -1  -7 23461.2 489.635   1
  -3   4  -6 65444.6 1210.90   2
  -1   4   6 63413.2 1565.86   1
  -3  -1   6 62504.9 1083.41   2
   4  -3   6 63298.3 1008.73   4
   4  -1  -6 62149.1 730.068   1
  -1  -3  -6 61439.6 1307.60   3
  -3   4  -6 63566.9 1074.58   3
  -1  -3  -6 64495.8 1228.69   2
  -1  -3  -5 7328.32 424.419   2
   4  -3   5 7470.07 349.687   4
  -1   4   5 7457.32 545.143   1
   4  -1  -5 7629.48 234.524   1
  -3  -1   5 7235.45 370.320   2
  -3   4  -5 7448.67 415.360   2
  -3   4  -5 7615.46 355.547   3
   4  -1  -5 8139.41 337.043   4
  -1  -3  -4 2131.24 227.361   2
  -3   4  -4 2107.83 220.856   2
  -3  -1   4 2238.44 203.852   2
  -1   4   4 1771.52 266.537   1
   4  -3   4 2040.68 185.265   4
   4  -1  -4 2135.08 178.274   4
   4  -1  -4 2043.01 110.182   1
  -3   4  -4 1963.11 172.315   3
  -3   4  -3 35066.8 710.824   3
  -3   4  -3 36035.3 929.658   2
  -3  -1   3 34964.1 784.852   2
   4  -3   3 34785.9 748.479   4
  -1   4   3 35765.2 1196.10   1
  -1  -3  -3 35607.3 915.095   2
   4  -1  -3 36666.2 707.553   4
  -3  -1   2 50512.2 932.425   2
  -1  -3  -2 50726.4 1105.39   2
  -1  -3  -2 50354.4 1353.07   1
  -3   4  -2 50090.3 1357.11   1
  -1   4   2 52239.6 1452.31   1
  -3   4  -2 52261.9 837.221   3
  -1  -3  -1 39949.9 983.149   2
  -1   4   1 41506.6 1298.66   1
  -3  -1   1 40118.8 826.124   2
  -1  -3  -1 41589.8 1237.22   1
  -3   4  -1 39841.6 718.914   3
  -3   4  -1 37404.0 1166.11   1
  -1   4   0 36515.1 1226.28   1
  -1  -3   0 37093.2 949.921   2
  -3   4   0 36986.0 1151.79   1
  -3  -1   0 37612.2 792.694   2
  -1  -3   0 38871.0 1176.81   1
  -3   4   0 38587.7 689.086   3
  -3  -1   0 37612.2 845.625   1
  -1   4  -1 144513. 2468.61   1
  -3  -1  -1 142994. 1525.05   2
  -1  -3   1 144616. 2242.98   1
  -3   4   1 141495. 2235.67   1
  -1  -3   1 139179. 1835.30   2
  -3  -1  -1 140960. 1694.51   1
   4  -3  -2 69215.7 1248.13   1
  -3  -1  -2 66019.6 1175.71   1
  -1  -3   2 65789.7 1271.15   2
  -3   4   2 66680.1 1524.57   1
  -1   4  -2 70153.4 1097.29   3
  -1  -3   2 70044.0 1454.93   3
  -3  -1  -2 67325.9 1051.01   2
  -1   4  -2 69269.7 1706.42   1
  -1  -3   3 3002.86 273.083   2
  -3   4   3 2787.19 192.954   3
  -1   4  -3 2887.86 238.507   3
  -1   4  -3 2850.37 352.057   1
   4  -3  -3 2913.67 258.943   1
   4  -1   3 3105.64 216.185   4
  -1  -3   3 2786.32 290.128   3
  -3  -1  -3 3010.82 257.065   1
   4  -3  -3 3393.92 240.074   4
  -3  -1  -3 3203.32 225.988   2
  -3   4   3 2835.20 314.003   1
  -1   4  -4 4736.49 351.600   3
   4  -3  -4 6288.96 397.983   1
  -3  -1  -4 6413.47 385.708   1
   4  -1   4 6496.59 306.822   4
  -3   4   4 6563.70 277.823   3
  -3   4   4 6292.54 459.774   1
  -1  -3   4 6243.78 432.644   3
  -1  -3   4 6405.46 400.250   2
   4  -3  -4 7310.78 347.914   4
  -3  -1  -4 6887.77 329.067   2
  -3   4   5 80179.1 1647.86   1
  -1  -3   5 81307.2 1427.91   2
   4  -3  -5 81667.4 1152.20   4
  -3  -1  -5 80949.5 1386.00   1
   4  -3  -5 82933.8 1445.77   1
  -3   4   5 82482.3 973.543   3
  -1  -3   5 84161.9 1571.48   3
  -3  -1  -5 79399.4 1138.79   2
   4  -1   5 78752.2 1044.73   4
  -1   4  -5 81239.9 1306.30   3
  -3  -1  -6 27073.4 653.122   2
  -3   4   6 27059.3 949.814   1
  -1  -3   6 27055.7 838.246   2
  -1   4  -6 27068.2 791.384   3
  -3  -1  -6 27735.7 833.277   1
  -3   4   6 28557.6 577.067   3
   4  -3  -6 28257.1 678.682   4
   4  -3  -6 26336.6 842.708   1
   4  -1   6 27735.5 622.231   4
  -3  -1  -7 11113.6 420.631   2
  -3  -1  -7 11246.2 539.555   1
   4  -3  -7 11956.5 444.238   4
  -3   4   7 11988.2 389.314   3
  -3   4   7 11648.0 617.764   1
   4  -3  -7 11299.2 560.540   1
  -1   4  -7 11595.3 531.437   3
  -1  -3   7 11574.5 543.745   2
  -3   4   8 1438.41 142.206   3
  -1   4  -8 1350.61 189.635   3
   4  -3  -8 1431.05 204.920   1
  -1  -3   8 1175.51 181.747   2
  -3  -1  -8 1323.28 229.398   3
   4  -3  -8 1396.87 153.645   4
  -3   4   8 1405.58 220.052   1
  -3  -1  -8 1483.52 153.966   2
  -1  -3   9 5954.31 401.970   2
  -3  -1  -9 6084.89 510.568   3
   4  -3  -9 6256.66 322.452   4
   4  -3  -9 5838.96 418.789   1
  -3  -1  -9 6185.79 311.010   2
  -1   4  -9 5727.52 402.562   3
  -3   4   9 6369.92 307.433   3
  -3   4   9 5520.93 427.023   1
  -1  -3  10 12909.1 592.259   2
   4  -3 -10 12955.8 462.472   4
  -3   4  10 12980.4 460.477   3
  -3  -1 -10 12016.9 429.895   2
  -3   4  10 12454.8 627.646   1
  -1   4 -10 13441.3 631.700   3
  -3  -1 -10 12625.6 740.202   3
  -3   4  11 5543.04 315.914   3
  -3  -1 -11 6351.14 527.826   3
  -3  -1 -11 5407.98 279.263   2
  -3   4  11 5436.21 416.471   1
   4  -3 -11 5518.59 520.819   3
  -1  -3  11 5439.84 388.987   2
  -1   4 -11 5740.98 440.807   3
   4  -3 -11 5767.01 305.109   4
  -1  -3  12 9491.30 520.526   2
   4  -3 -12 10184.0 405.725   4
  -3  -1 -12 9507.78 361.515   2
   4  -3 -12 9447.42 684.139   3
  -1   4 -12 9831.75 581.709   3
  -3   4  12 9746.40 549.271   1
  -3  -1 -12 10332.4 670.693   3
   4  -3 -13 19234.3 557.111   4
  -1   4 -13 18763.1 838.406   3
   4  -3 -13 18797.7 990.822   3
  -1  -3  13 18716.9 737.999   2
  -3   4  13 17932.6 757.674   1
  -3  -1 -13 19365.5 918.233   3
  -3   4  14 2957.21 300.587   1
  -1   4 -14 3150.52 357.385   3
   4  -3 -14 3002.02 218.905   4
  -1  -3  14 3117.94 311.913   2
   4  -3 -14 2776.84 386.115   3
  -3  -1 -14 2931.11 366.469   3
  -3  -1 -15 16436.8 848.377   3
  -3   4  15 15578.4 701.489   1
  -1   4 -15 16280.4 831.261   3
   4  -3 -15 16640.5 516.705   4
   4  -3 -15 15856.4 943.003   3
  -1  -3  15 15678.9 691.648   2
   4  -3 -16 3954.76 252.172   4
  -1  -3  16 4094.99 364.083   2
  -1   4 -16 3724.97 412.839   3
  -3   4  16 3775.98 346.181   1
   4  -3 -16 4133.29 490.121   3
  -3  -1 -16 4140.06 420.810   3
  -3   4  17 602.353 143.301   1
  -1   4 -17 644.734 173.117   3
  -1  -3  17 560.656 152.388   2
   4  -3 -17 613.873 176.349   3
   4  -3 -17 452.406 85.7673   4
  -3  -1 -17 622.496 172.447   3
  -1   4 -18 2809.53 371.344   3
  -3  -1 -18 2911.25 371.623   3
   4  -3 -18 2657.35 415.811   3
   4  -3 -18 3102.18 216.634   4
  -3   4  18 3054.60 317.518   1
  -1  -3  18 3206.25 336.634   2
  -1  -3  19 3429.41 349.189   2
  -3  -1 -19 3318.12 397.892   3
   4  -3 -19 3178.98 466.861   3
  -3   4  19 3767.56 346.624   1
   4  -3 -19 3663.67 238.240   4
  -1   4 -19 3072.30 404.709   3
  -3  -1 -20 1440.21 154.758   4
  -1  -3  20 1583.19 252.479   2
  -1   4 -20 1200.87 268.229   3
  -3   4  20 1514.25 252.061   1
  -3  -1 -20 1366.80 278.203   3
   4  -3 -20 1459.08 326.969   3
   4  -3 -20 1448.68 153.699   4
  -3   4  21 9894.60 591.866   1
  -3  -1 -21 10578.8 406.172   4
  -3  -1 -21 9679.42 692.103   3
   4  -3 -21 10266.3 392.382   4
   4  -3 -21 9879.99 856.837   3
  -1   4 -21 8995.32 745.832   3
  -1  -3  21 10284.4 622.503   2
  -1   4 -22 5838.36 608.739   3
  -1  -3  22 6424.34 504.147   2
   4  -3 -22 5518.00 665.239   3
  -3   4  22 6232.22 481.916   1
  -3  -1 -22 5897.55 547.205   3
  -3  -1 -22 6539.45 314.907   4
  -3  -1 -23 3719.81 448.233   3
  -3   4  23 3927.77 403.847   1
   4  -3 -23 3909.63 575.571   3
  -1  -3  23 4540.25 429.385   2
  -1   4 -23 4365.53 541.807   3
  -3  -1 -24 12485.4 825.205   3
   4  -3 -24 13957.2 1077.95   3
  -1  -3  24 13404.3 739.303   2
  -1   4 -24 12814.2 939.167   3
  -3   4  24 13826.1 748.532   1
  -3   4  25 2211.43 318.580   1
  -1   4 -25 1914.76 372.753   3
   4  -3 -25 1878.68 437.715   3
  -1  -3  25 2112.09 314.491   2
  -3  -1 -25 2135.30 350.472   3
   4  -3 -26 11141.9 1021.74   3
  -3   4  26 12975.9 744.106   1
  -3  -1 -26 10976.8 799.199   3
  -1  -3  26 11482.9 718.238   2
  -1   4 -26 10531.8 900.205   3
  -1   4 -27 2203.79 433.483   3
  -3   4  27 2405.78 276.941   2
  -3  -1 -27 2944.64 421.207   3
   4  -3 -27 3049.29 554.126   3
  -1  -3  27 2815.25 367.554   2
  -1  -3  28 311.003 138.824   2
   4  -3 -28 379.171 223.116   3
  -3  -1 -28 370.437 186.677   3
  -1   4 -28 223.219 184.138   3
  -3   4  28 198.745 91.6798   2
  -1  -3  29 160.666 117.747   2
   4  -3 -29-83.8771 181.525   3
  -3  -1 -29 157.688 96.7940   3
  -3   4  29 25.7256 50.5624   2
  -1   4 -29 210.795 113.892   3
  -3   4  30 3052.02 319.490   2
  -1  -3  30 2788.11 379.256   2
  -1   4 -30 3061.47 535.624   3
  -3  -1 -30 3001.31 458.738   3
   4  -3 -30 2777.47 554.931   3
  -1  -3  31 1289.58 258.521   2
   4  -3 -31 682.151 298.077   3
  -3   4  31 824.944 174.666   2
  -3  -1 -31 1119.53 307.422   3
  -1   4 -31 1207.71 386.388   3
  -1  -3  32 2535.97 376.039   2
  -3   4  32 2526.00 291.042   2
   4  -3 -32 2922.33 585.122   3
  -3  -1 -32 3333.82 506.290   3
  -1   4 -32 2903.77 560.308   3
   4  -3 -33 2283.06 547.997   3
  -3  -1 -33 1825.56 381.723   3
  -1  -3  33 1780.11 314.238   2
  -3   4  33 1487.70 228.297   2
  -1   4 -33 1421.00 420.336   3
  -3   4  34 2802.82 312.087   2
  -1   4 -34 3667.04 656.836   3
  -1  -3  34 2851.07 400.908   2
   4  -3 -34 3150.63 619.830   3
  -3  -1 -34 3175.85 511.281   3
  -3  -1 -35 94.3089 126.939   3
   4  -3 -35 24.9353 121.258   3
  -1   4 -35 414.859 290.988   3
  -1  -3  35 189.520 134.192   2
  -3   4  35 133.389 77.9561   2
  -3   4  36 158.052 81.0906   2
   4  -3 -36 44.6663 164.785   3
  -3  -1 -36 477.726 240.412   3
  -1   4 -36 92.1273 148.092   3
  -1   4 -37 569.972 342.207   3
  -3  -1 -37 187.793 138.246   3
   4  -3 -37 178.100 180.053   3
  -1   4 -38 2074.21 520.861   3
   4  -3 -38 1728.77 511.401   3
  -3  -1 -38 1611.38 403.288   3
   4  -3 -39-1.17079 241.055   3
  -3  -1 -39 759.047 291.473   3
  -1   4 -39 530.906 288.499   3
  -1   4 -40 153.861 218.863   3
   4  -3 -40 385.779 263.443   3
  -3  -1 -40 195.533 179.517   3
   4  -3 -41 1779.92 570.107   3
  -3  -1 -41 1205.61 377.449   3
  -1   4 -41 2033.20 575.200   3
  -1   4 -42 781.822 393.764   3
  -3  -1 -42 863.331 337.465   3
   4  -3 -42 959.275 443.182   3
  -1   4 -43 704.947 374.415   3
  -3  -1 -43 998.931 367.471   3
   4  -3 -43 238.515 253.058   3
   4  -3 -44 637.017 383.727   3
  -3  -1 -44 992.246 375.049   3
  -1   4 -44 608.214 366.115   3
   4  -3 -45 228.593 250.812   3
  -3  -1 -45 363.955 236.363   3
  -1   4 -45 300.859 282.259   3
   4  -3 -46-208.274 252.150   3
  -1   4 -46 155.673 201.905   3
  -3  -1 -46 282.873 250.035   3
  -1   4 -47 1021.93 453.267   3
   4  -3 -47 569.582 358.023   3
  -3  -1 -47 747.144 371.865   3
  -1   4 -48 322.459 272.851   3
   4  -3 -48 479.780 394.114   3
  -3  -1 -48 723.188 343.941   3
   4  -3 -49-265.810 277.221   3
  -3  -1 -49 196.790 234.796   3
   0  -4 -49 598.405 374.792   3
  -4   4 -48 597.876 350.566   3
   4   0 -48 217.700 334.155   3
   0  -4 -48 78.9514 212.904   3
  -4   4 -47 693.687 388.665   3
   0  -4 -47 64.9866 140.328   3
   4   0 -47 290.798 314.593   3
  -4   4 -46 1459.48 498.331   3
   4   0 -46 722.685 486.798   3
   0  -4 -46 852.417 370.444   3
   0  -4 -45 1421.48 468.005   3
  -4   4 -45 1402.76 483.573   3
   4   0 -45 863.936 464.897   3
  -4   4 -44-159.121 236.682   3
   4   0 -44-134.144 332.327   3
   0  -4 -44 661.882 331.977   3
  -4   4 -43 1744.84 505.772   3
   0  -4 -43 2303.84 592.170   3
   4   0 -43 2133.61 642.001   3
   4   0 -42 1270.76 495.724   3
  -4   4 -42 1593.87 475.134   3
   0  -4 -42 1389.63 453.041   3
   4   0 -41 160.590 175.541   3
   0  -4 -41 303.624 188.579   3
  -4   4 -41 224.739 179.485   3
   0  -4 -40 1245.59 383.253   3
   4   0 -40 1801.12 583.987   3
  -4   4 -40 2155.97 517.290   3
   4   0 -39 2015.39 612.923   3
  -4   4 -39 2515.81 574.912   3
   0  -4 -39 1629.99 405.917   3
  -4   0  38 35.9261 60.4632   2
   4   0 -38 375.601 368.518   3
   0  -4 -38-96.6316 174.265   3
  -4   4 -38-14.1511 140.397   3
  -4   0  37 3247.99 434.081   2
  -4   4 -37 2581.47 538.629   3
   4   0 -37 1890.75 587.823   3
   0  -4 -37 2698.76 506.870   3
   4   0 -36 524.583 282.126   3
  -4   4 -36 840.154 331.469   3
   0  -4 -36 642.058 254.784   3
  -4   0  36 591.098 181.540   2
   4   0 -35 107.944 251.593   3
   0  -4 -35-32.1732 134.239   3
  -4   4 -35 373.436 263.567   3
  -4   0  35 151.158 91.1728   2
  -4   0  34 162.196 98.1037   2
  -4   4 -34 192.611 148.757   3
   0  -4 -34 29.1853 88.4609   3
   4   0 -34 206.266 251.133   3
   4   0 -33 284.790 236.718   3
  -4   0  33 491.493 157.141   2
  -4   4 -33 483.156 212.277   3
   0  -4 -33 206.656 130.744   3
  -4   4 -32-72.8724 106.707   3
   4   0 -32-149.843 263.167   3
   0  -4 -32 3.72079 110.648   3
  -4   0  32 29.8937 86.5045   2
   4   0 -31-173.746 265.760   3
  -4   4 -31 182.323 190.051   3
   0  -4 -31 24.6160 84.1030   3
  -4   0  31 205.953 111.895   2
   0   4  31 111.391 53.9556   2
   4   0 -30 133.841 237.158   3
  -4   0  30 364.991 137.305   2
  -4   4 -30 218.281 178.662   3
   0  -4 -30 332.460 157.193   3
   0   4  29 1921.28 322.717   1
  -4   4 -29 1915.00 394.032   3
   4   0 -29 1321.18 375.954   3
   0  -4 -29 1382.16 294.811   3
  -4   0  29 1831.35 282.183   2
  -4   4 -28 2925.86 460.964   3
  -4   0  28 2948.24 351.513   2
   0   4  28 2892.52 392.574   1
   4   0 -28 2098.11 497.543   3
   0  -4 -28 2609.63 386.015   3
   0  -4 -27 1510.74 300.692   3
   4   0 -27 2259.04 515.255   3
  -4   4 -27 1746.67 351.563   3
  -4   0  27 1573.49 262.618   2
   0   4  27 2011.11 334.916   1
   0   4  26 1194.09 254.077   1
   4   0 -26 629.419 269.757   3
   4  -4  26 936.287 112.768   4
  -4   4 -26 916.052 261.528   3
  -4   0  26 944.834 196.953   2
   0  -4 -26 846.521 220.892   3
  -4   4 -25 1859.60 351.376   3
   0   4  25 2367.64 332.427   1
   4   0 -25 1661.86 418.930   3
   4  -4  25 1769.19 160.114   4
   0  -4 -25 1846.07 304.325   3
  -4   0  25 1753.27 251.478   2
   0  -4 -24 1741.24 283.682   3
   4  -4  24 1839.72 171.243   4
   0   4  24 2197.81 325.372   1
   4   0 -24 1458.30 407.950   3
  -4   0  24 1891.81 261.939   2
  -4   4 -24 1950.34 353.635   3
   0   4  23 7380.00 557.019   1
   4   0 -23 6413.84 809.318   3
   4  -4  23 7621.81 351.183   4
  -4   0  23 7283.58 494.644   2
  -4   4 -23 7548.30 643.394   3
   0  -4 -23 6841.42 545.551   3
   0   4  22 3016.12 360.509   1
  -4   0  22 3310.44 332.238   2
   0  -4 -22 3486.94 372.700   3
   4  -4  22 3439.89 245.387   4
  -4   4 -22 3339.52 425.499   3
   4   0 -22 2948.07 526.726   3
  -4   4 -22 3327.03 147.904   2
   4   0 -21 142.121 308.754   3
   0   4  21 453.683 156.978   1
   4  -4  21 282.458 72.1018   4
  -4   4 -21 259.585 43.9966   2
   0  -4 -21 338.178 138.216   3
  -4   4 -21 98.3257 128.658   3
  -4   0  21 559.747 157.410   2
   4  -4  20 24340.4 655.513   4
  -4   0  20 23890.0 853.490   2
  -4   4 -20 22679.6 438.620   2
  -4   4 -20 24872.4 1081.91   3
   0  -4 -20 23940.7 923.121   3
   4   0 -20 24406.4 1451.59   3
   0   4  20 25361.5 994.006   1
   4  -4  19 395.550 91.9693   4
  -4   0  19 678.718 175.468   2
  -4   4 -19 352.920 60.5866   2
   4   0 -19 518.693 349.525   3
   0  -4 -19 443.285 144.835   3
   0   4  19 440.113 152.355   1
  -4   4 -19 615.103 206.533   3
   0   4  18 7042.59 526.263   1
   4   0 -18 6597.31 721.977   3
  -4   0  18 7067.77 451.696   2
   4  -4  18 7297.66 367.614   4
  -4   4 -18 7200.66 277.211   2
  -4   4 -18 7820.66 582.988   3
   0  -4 -18 7443.05 489.005   3
   4  -4  17 67.1152 45.7291   4
   4   0 -17 66.1108 169.071   3
  -4   4 -17 87.7896 32.6523   2
   0  -4 -17 110.094 83.7494   3
   0   4  17-25.4231 115.284   1
  -4   0  17 218.173 89.2370   2
  -4   4 -17 134.762 100.459   3
  -4   4 -16 2679.87 334.194   3
  -4   0  16 2802.94 274.754   2
   4  -4  16 3273.97 246.760   4
   4   0 -16 3022.26 488.457   3
  -4   4 -16 3200.73 207.482   2
   0   4  16 2786.01 329.141   1
   0  -4 -16 2844.46 281.633   3
  -4   0  15 3629.15 311.265   2
   4  -4  15 3346.90 253.924   4
   0  -4 -15 3278.29 294.657   3
   0   4  15 3220.51 350.546   1
   4   0 -15 3191.02 494.065   3
  -4   4 -15 3695.94 379.011   3
  -4   4 -15 3465.89 226.887   2
   0   4  14 52058.4 1415.58   1
  -4   0  14 50356.6 1108.93   2
   4   0 -14 49629.5 1873.50   3
  -4   4 -14 50575.5 908.789   2
   4  -4  14 49902.2 961.919   4
   0  -4 -14 49198.1 1095.22   3
  -4   4 -14 52471.2 1366.88   3
   0   4  13 14137.7 741.533   1
   4   0 -13 12843.8 959.952   3
  -4   4 -13 13799.3 501.231   2
   0  -4 -13 13336.7 560.290   3
   4  -4  13 14729.9 524.463   4
  -4   4 -13 14636.6 709.555   3
  -4   0  13 15132.5 600.447   2
  -4   4 -12 3246.12 253.824   2
   0  -4 -12 2921.41 262.663   3
  -4   4 -12 3321.50 344.531   3
   0   4  12 4804.33 455.641   1
   4  -4  12 3293.97 256.960   4
  -4   0  12 3580.27 299.229   2
  -4   4 -11 55060.8 1324.25   3
  -4   0  11 53979.4 1091.98   2
  -4   4 -11 52610.9 1019.95   2
   0   4  11 54274.3 1461.44   1
   4  -4  11 56044.5 1029.91   4
   0  -4 -11 52421.6 1050.08   3
   0   4  10 6675.00 520.819   1
  -4   4 -10 6693.16 364.346   2
   0  -4 -10 5952.34 349.618   3
  -4   4 -10 6471.79 448.548   3
  -4   0  10 7164.81 400.214   2
   4  -4  10 6324.88 351.776   4
   4   0 -10 6599.97 286.874   1
   0   4   9 26921.7 1042.80   1
  -4   0   9 26585.9 741.030   2
   0  -4  -9 25098.6 705.175   3
  -4   4  -9 25815.4 870.068   3
  -4   4  -9 25819.9 728.220   2
   4  -4   9 26204.9 706.829   4
   4  -4   8 5014.61 314.985   4
  -4   0   8 5157.38 327.251   2
  -4   4  -8 4731.81 316.256   2
   0  -4  -8 4751.40 307.144   3
   0   4   8 5457.81 471.546   1
  -4   4  -8 4665.81 370.587   3
  -4   0   7 55510.5 1040.20   2
  -4   4  -7 51049.2 1115.44   2
   0  -4  -7 57118.8 1059.95   3
  -4   4  -7 56348.3 1251.11   3
   0   4   7 58734.0 1548.19   1
   0  -4  -6 6547.32 357.647   3
   0   4   6 6929.29 541.174   1
  -4   0   6 7338.27 385.581   2
  -4   4  -6 6312.05 412.550   3
   0  -4  -6 6789.70 446.357   2
   0  -4  -5 168019. 2198.13   2
  -4   4  -5 174276. 2132.45   3
   0  -4  -5 169478. 1838.43   3
  -4   0   5 165804. 1729.73   2
   0   4   5 173568. 2689.87   1
   0  -4  -4 6072.32 423.720   2
  -4   4  -4 6050.99 402.681   3
  -4   0   4 7408.25 367.249   2
   0   4   4 6887.40 537.054   1
  -4   0   3 16308.4 527.169   2
   4   0  -3 16752.0 424.098   1
   0  -4  -3 16948.7 690.551   2
   0   4   3 16584.6 839.408   1
  -4   4  -3 16900.6 659.673   3
  -4   0   2 41087.3 825.956   2
  -4   4  -2 39325.7 1180.36   1
  -4   4  -2 40531.1 1007.18   3
   4   0  -2 41220.9 583.345   1
   0  -4  -2 41200.5 1077.59   2
   0   4   2 44216.3 1373.21   1
   0  -4  -1 68397.3 1381.22   2
  -4   0   1 68181.8 1043.60   2
   0   4   1 69112.9 1724.91   1
   4   0  -1 68579.3 675.602   1
  -4   4  -1 65571.3 1481.26   1
   0  -4   0 442.191 111.089   3
   0   4   0 1141.91 254.850   1
   4   0   0 487.287 60.1309   1
  -4   0   0 455.416 78.9965   1
   0  -4   0 679.905 164.295   2
  -4   4   0 957.963 207.839   1
  -4   0   0 451.204 107.902   2
   0  -4   1 284280. 2865.18   2
  -4   4   1 280337. 3025.11   1
   4   0   1 305672. 1364.85   1
  -4   0  -1 295879. 2094.02   2
   4  -4  -1 296675. 3160.80   1
  -4   0  -1 288430. 1915.60   1
   0   4  -1 295196. 3612.20   1
   0  -4   1 303628. 2571.32   3
   0  -4   2 6228.91 364.304   3
   4  -4  -2 6014.56 453.081   1
   0   4  -2 5844.81 522.225   1
  -4   0  -2 5779.90 284.860   1
  -4   4   2 5459.92 419.518   1
   4   0   2 5906.05 282.476   2
  -4   0  -2 5734.83 290.154   2
   0  -4   2 6248.87 423.165   2
   4   0   2 6143.31 202.391   1
  -4   0  -3 651.019 101.193   1
   4   0   3 773.120 102.510   2
   4   0   3 723.970 74.4513   1
  -4   4   3 505.869 132.511   1
   0  -4   3 654.117 134.278   2
   4  -4  -3 695.024 156.387   1
   0   4  -3 525.252 159.157   1
  -4   0  -3 774.282 108.093   2
   0  -4   3 677.781 120.884   3
   4   0   4 41379.1 602.422   1
  -4   0  -4 39569.9 817.907   1
   0  -4   4 40470.3 967.116   3
   0   4  -4 39707.3 1157.14   3
   4  -4  -4 39006.3 1176.70   1
   4   0   4 40947.0 693.226   2
   0   4  -4 40147.0 1364.23   1
  -4   0  -4 41388.8 755.425   2
  -4   4   4 40538.4 1113.04   1
   0  -4   4 39110.2 1069.69   2
  -4   0  -5 41803.1 754.318   2
  -4   4   5 41135.5 1112.11   1
   0   4  -5 43295.7 1214.72   3
   0  -4   5 42360.2 1119.81   2
   0  -4   5 41744.8 976.514   3
  -4   4   5 41207.3 1026.32   3
   4   0   5 39871.2 688.240   2
   4   0   5 42928.9 644.239   1
  -4   0  -5 41792.0 865.079   1
   4  -4  -5 40672.5 1217.09   1
  -4   0  -6 7270.29 318.889   2
   0  -4   6 7492.76 475.923   2
   0  -4   6 7278.14 411.435   3
  -4   4   6 7596.70 432.847   3
   0   4  -6 7041.05 501.137   3
  -4   4   6 7088.54 459.849   1
   4   0   6 7555.37 289.060   2
   4   0   6 7806.21 291.539   1
  -4   0  -6 7508.73 377.594   1
  -4   0  -7 10126.2 449.201   1
   0   4  -7 10044.5 611.208   3
  -4   0  -7 9529.67 358.453   2
   0  -4   7 9852.40 542.552   2
   4   0   7 10222.8 320.638   2
   4  -4  -7 10223.0 439.858   4
  -4   4   7 10123.4 493.916   3
   4   0   7 9850.07 351.880   1
  -4   4   7 9857.16 541.482   1
   4   0   8 450.262 68.5966   2
  -4   4   8 434.928 108.149   3
  -4   0  -8 259.988 113.970   3
   0  -4   8 354.041 110.397   2
  -4   4   8 426.215 120.632   1
   0   4  -8 383.310 134.903   3
   4   0   8 565.922 96.8284   1
  -4   0  -8 466.162 79.5718   2
   4  -4  -8 423.752 104.613   4
  -4   0  -9 22567.5 1054.35   3
  -4   4   9 22807.1 745.633   3
  -4   0  -9 22058.9 534.149   2
   0   4  -9 21958.1 928.879   3
   4  -4  -9 23148.9 660.828   4
   4   0   9 21764.4 434.228   2
   4   0   9 23617.1 601.706   1
   0  -4   9 22401.0 829.688   2
  -4   4   9 21187.6 793.226   1
   0  -4  10 7221.85 478.003   2
   4   0  10 7333.42 352.790   1
   4  -4 -10 7603.44 379.005   4
  -4   0 -10 6952.67 589.259   3
   4   0  10 7147.62 238.126   2
  -4   0 -10 6705.04 293.697   2
  -4   4  10 6892.08 441.896   1
   0   4 -10 7005.12 534.304   3
   4   0  11 3158.39 152.161   2
  -4   0 -11 3275.88 199.486   2
   0   4 -11 3316.72 373.042   3
   4  -4 -11 3232.14 247.605   4
  -4   0 -11 3412.85 405.164   3
  -4   4  11 3017.68 291.021   1
   0  -4  11 3321.23 331.196   2
   4  -4 -11 3022.95 359.274   3
  -4   0 -12 12148.7 800.170   3
  -4   4  12 11070.2 563.665   1
   0  -4  12 9576.15 564.620   2
   4  -4 -12 11786.8 745.192   3
  -4   0 -12 10393.5 342.459   2
   0   4 -12 10050.5 675.739   3
   4  -4 -12 9362.91 422.681   4
  -4   4  13 129.772 67.0293   1
  -4   0 -13 224.874 46.6420   2
   4  -4 -13 181.067 81.8384   3
   0  -4  13 509.424 152.084   2
   4   0  13 220.703 36.4120   2
   0   4 -13 303.488 147.859   3
   4  -4 -13 228.555 70.2565   4
  -4   0 -13 339.929 153.003   3
   0  -4  14 15687.0 729.441   2
  -4   0 -14 15785.5 883.977   3
   4  -4 -14 14935.1 524.904   4
   4  -4 -14 15685.9 882.152   3
   0   4 -14 14634.1 855.242   3
  -4   4  14 14946.8 649.245   1
   4  -4 -15 1323.66 159.523   4
   0  -4  15 1420.67 229.808   2
  -4   4  15 1454.61 208.263   1
   4  -4 -15 1462.82 269.330   3
   0   4 -15 1186.63 268.114   3
  -4   0 -15 1447.70 282.658   3
   0  -4  16 2531.26 315.136   2
   4  -4 -16 2720.82 228.439   4
  -4   4  16 3369.90 323.603   1
  -4   0 -16 3706.26 455.479   3
   0   4 -16 3268.16 445.198   3
   4  -4 -16 3870.90 479.988   3
  -4   4  17 8895.44 508.371   1
   4  -4 -17 9103.92 722.911   3
   4  -4 -17 8540.53 396.947   4
  -4   0 -17 8436.81 662.930   3
   0  -4  17 8762.06 567.711   2
   0   4 -17 9339.12 737.000   3
   4  -4 -18 5098.34 560.699   3
   0  -4  18 4859.21 428.011   2
   4  -4 -18 4620.26 291.400   4
  -4   4  18 4572.41 383.645   1
   0   4 -18 5210.91 570.996   3
  -4   0 -18 4439.70 486.323   3
   4  -4 -19 28279.2 1337.44   3
   0  -4  19 26841.0 1016.50   2
  -4   4  19 27231.5 929.917   1
   4  -4 -19 27778.3 696.493   4
   0   4 -19 26457.6 1288.16   3
  -4   0 -19 26705.5 1194.44   3
  -4   4  20 4028.79 368.505   1
   0   4 -20 4111.54 554.264   3
   0  -4  20 3926.95 397.890   2
   4  -4 -20 4066.02 270.076   4
   4  -4 -20 4001.47 528.573   3
  -4   0 -20 3445.94 446.677   3
  -4   0 -21 836.216 233.464   3
   4  -4 -21 862.215 277.493   3
   0  -4  21 1026.01 217.090   2
   0   4 -21 1077.50 324.849   3
   4  -4 -21 742.935 118.085   4
  -4   4  21 956.225 192.429   1
   0   4 -22 12081.8 948.801   3
  -4   0 -22 11831.5 802.964   3
   4  -4 -22 12476.6 458.966   4
   0  -4  22 11747.1 708.394   2
  -4   4  22 12555.8 668.780   1
   4  -4 -22 12407.2 952.271   3
   0   4 -23 6338.67 704.477   3
   0  -4  23 6687.41 539.595   2
   4  -4 -23 6472.85 710.224   3
  -4   0 -23 6771.61 623.183   3
  -4   4  23 6757.26 515.631   1
   4  -4 -23 6756.49 328.598   4
   4  -4 -24 505.408 96.2668   4
  -4   4  24 496.789 153.583   1
   0   4 -24 642.252 297.268   3
  -4   0 -24 691.476 227.462   3
   4  -4 -24 380.106 234.644   3
   0  -4  24 472.148 167.062   2
   4  -4 -25 147.551 147.855   3
  -4   4  25 642.721 180.040   1
  -4   0 -25 457.937 187.985   3
  -4   4  25 403.760 117.879   2
   4  -4 -25 446.008 85.2596   4
   0  -4  25 269.850 139.983   2
   0   4 -25 651.052 270.467   3
   0   4 -26 2301.88 448.572   3
   4  -4 -26 2268.23 449.400   3
  -4   4  26 1922.03 264.573   2
  -4   0 -26 2331.19 391.062   3
   0  -4  26 2598.66 350.560   2
   0   4 -27 53.3924 143.703   3
  -4   0 -27 252.038 159.857   3
  -4   4  27 63.6389 91.4621   2
   4  -4 -27 203.575 178.131   3
   0  -4  27 56.5034 103.272   2
  -4   0 -28 1290.56 324.657   3
   0  -4  28 1140.06 243.967   2
   4  -4 -28 1360.60 391.828   3
   0   4 -28 1616.31 441.356   3
  -4   4  28 1324.70 227.175   2
  -4   0 -29 6104.79 654.455   3
  -4   4  29 5843.10 452.620   2
   4  -4 -29 5525.99 748.746   3
   0  -4  29 5772.50 540.328   2
   0   4 -29 5340.80 739.458   3
  -4   0 -30 1979.42 385.875   3
   4  -4 -30 2049.35 476.322   3
  -4   4  30 1865.97 264.717   2
   0   4 -30 1956.01 473.085   3
   0  -4  30 1868.18 320.378   2
   0   4 -31 1152.45 370.798   3
   4  -4 -31 697.665 282.921   3
  -4   0 -31 915.426 298.295   3
  -4   4  31 696.618 171.377   2
   0  -4  31 788.980 218.007   2
  -4   0 -32 817.854 295.188   3
  -4   4  32 340.389 115.427   2
   4  -4 -32 431.829 257.857   3
   0  -4  32 510.147 176.275   2
   0   4 -32 667.258 316.888   3
   4  -4 -33 4513.26 740.760   3
   0  -4  33 3969.04 482.875   2
  -4   4  33 4502.30 420.754   2
   0   4 -33 4235.32 718.124   3
  -4   0 -33 4396.37 600.519   3
   0   4 -34 1339.45 453.238   3
  -4   0 -34 1203.86 327.922   3
   0  -4  34 1198.99 270.456   2
   4  -4 -34 1104.53 366.515   3
  -4   4  34 1089.28 208.342   2
   0   4 -35 5251.88 838.865   3
  -4   0 -35 6506.84 761.896   3
  -4   4  35 5437.97 468.576   2
   4  -4 -35 4774.38 781.521   3
  -4   0 -36 426.120 242.960   3
  -4   4  36 845.014 197.360   2
   0   4 -36 580.546 357.977   3
   4  -4 -36 757.050 328.334   3
  -4   4  37 910.886 196.783   2
   0   4 -37 1334.27 464.303   3
  -4   0 -37 1187.11 341.027   3
   4  -4 -37 1317.65 449.928   3
  -4   0 -38 1291.19 389.448   3
   0   4 -38 1614.64 517.411   3
   4  -4 -38 780.729 375.554   3
  -4   0 -39 804.264 288.289   3
   4  -4 -39 1042.97 404.948   3
   0   4 -39 1217.93 457.744   3
  -4   0 -40 936.380 327.289   3
   4  -4 -40 896.885 389.614   3
   0   4 -40 1224.30 474.987   3
  -4   0 -41-165.099 201.556   3
   0   4 -41-120.974 205.678   3
   4  -4 -41 95.4453 167.705   3
   0   4 -42 544.769 362.913   3
  -4   0 -42 433.453 266.825   3
   4  -4 -42 97.9454 158.854   3
   4  -4 -43-344.425 262.550   3
  -4   0 -43-304.191 264.881   3
   0   4 -43-55.7754 171.457   3
  -4   0 -44 2004.04 522.431   3
   4  -4 -44 2472.03 690.322   3
   0   4 -44 2143.79 619.301   3
   0   4 -45 20.7449 214.051   3
  -4   0 -45-13.3621 133.657   3
   4  -4 -45-157.576 214.506   3
   4  -4 -46 2510.05 723.933   3
  -4   0 -46 2531.97 607.116   3
   0   4 -46 2996.49 800.262   3
   0   4 -47 1708.67 597.273   3
   4  -4 -47 1257.21 574.209   3
  -4   0 -47 986.159 405.744   3
   4  -4 -48-286.352 275.189   3
   0   4 -48-46.7057 194.865   3
  -4   0 -48-46.0877 224.256   3
   4  -4 -49-324.495 307.591   3
   1  -5 -48 29.9192 132.588   3
   4   1 -47 1.81948 298.468   3
  -5   4 -47-1.23290 225.017   3
   1  -5 -47 77.1543 138.447   3
   1  -5 -46 101.284 148.328   3
  -5   4 -46 11.7827 183.339   3
   1  -5 -45-40.1955 105.899   3
  -5   4 -45 3.38247 233.711   3
   4   1 -45-301.035 378.459   3
   4   1 -44 39.7168 253.700   3
  -5   4 -44 364.893 250.867   3
   1  -5 -44 355.150 244.400   3
   4   1 -43-262.526 306.584   3
   1  -5 -43-15.8420 128.650   3
  -5   4 -43-162.499 283.372   3
   1  -5 -42 323.846 228.212   3
   4   1 -42-208.949 351.935   3
  -5   4 -42 256.809 165.234   3
  -5   4 -41 197.934 148.675   3
   1  -5 -41 384.247 246.061   3
   4   1 -41 610.216 351.261   3
   1  -5 -40 2024.01 476.461   3
  -5   4 -40 1449.34 375.767   3
   4   1 -40 1919.30 604.913   3
  -5   1  39 361.588 153.577   2
  -5   4 -39 585.751 315.742   3
   1  -5 -39 767.751 315.794   3
   4   1 -39 127.541 261.024   3
  -5   1  38 1838.89 333.803   2
   1  -5 -38 1575.23 406.608   3
   4   1 -38 1702.63 585.691   3
  -5   4 -38 1541.45 416.039   3
  -5   4 -37 1153.51 355.161   3
   4   1 -37 1276.57 526.198   3
  -5   1  37 1135.05 258.967   2
   1  -5 -37 1858.95 441.364   3
  -5   1  36 91.5564 101.819   2
   1  -5 -36 226.116 208.608   3
   4   1 -36 25.1885 201.578   3
  -5   4 -36 57.3655 155.921   3
   4   1 -35 1014.33 410.214   3
   1  -5 -35 614.341 232.657   3
  -5   1  35 916.854 241.506   2
  -5   4 -35 906.103 319.666   3
  -5   1  34 1906.37 314.153   2
   1  -5 -34 1251.39 328.697   3
   4   1 -34 1411.96 470.360   3
  -5   4 -34 1784.47 420.876   3
  -5   1  33 544.720 172.944   2
   1  -5 -33 483.503 214.019   3
  -5   4 -33 487.521 235.947   3
   4   1 -33 237.577 239.177   3
  -5   1  32 1120.71 248.006   2
   1  -5 -32 1477.74 332.649   3
   4   1 -32 996.352 350.202   3
  -5   4 -32 1351.43 338.431   3
   1  -5 -31 2640.30 433.223   3
  -5   4 -31 2753.76 473.284   3
  -5   1  31 2366.28 341.897   2
   4   1 -31 2606.21 594.714   3
  -5   4 -30 776.088 259.242   3
   1  -5 -30 604.450 200.618   3
   4   1 -30 800.833 339.855   3
  -5   1  30 965.773 220.623   2
   1   4  29 240.773 133.376   1
   4   1 -29-51.5921 179.401   3
  -5   1  29 194.137 110.046   2
   1  -5 -29 85.3935 81.4439   3
  -5   4 -29 112.518 114.602   3
   1   4  28 2385.93 373.812   1
  -5   1  28 1942.28 288.204   2
  -5   4 -28 2285.34 429.697   3
   1  -5 -28 1784.83 333.089   3
   4   1 -28 2309.50 540.504   3
   4  -5  28 2113.10 179.265   4
   4  -5  27 9571.97 398.885   4
   1   4  27 10129.3 720.223   1
   4   1 -27 9109.11 1063.67   3
   1  -5 -27 9419.20 730.428   3
  -5   1  27 9072.47 605.430   2
  -5   4 -27 9538.08 803.631   3
   4  -5  26 210.342 66.9089   4
  -5   4 -26 468.591 233.293   3
  -5   1  26 154.060 108.868   2
   1  -5 -26 20.2693 93.8879   3
   4   1 -26 34.6322 149.603   3
   1   4  26 153.451 135.557   1
   1   4  25 4546.15 469.929   1
   4  -5  25 4081.57 276.867   4
  -5   1  25 3933.22 390.717   2
  -5   4 -25 4480.32 531.943   3
   1  -5 -25 4237.42 463.191   3
   4   1 -25 3942.53 687.923   3
   1   4  24 17336.9 877.438   1
   1  -5 -24 15138.4 840.417   3
  -5   1  24 15812.2 765.175   2
   4  -5  24 16081.5 561.853   4
  -5   4 -24 15543.3 966.464   3
   4   1 -24 16684.3 1372.22   3
   4  -5  23 17542.1 595.703   4
   4   1 -23 16703.7 1342.86   3
  -5   4 -23 17075.4 980.392   3
   1   4  23 18012.9 891.616   1
   1  -5 -23 16989.7 861.332   3
  -5   1  23 17201.5 782.708   2
   1  -5 -22 3176.53 364.976   3
  -5   1  22 2692.19 320.581   2
   4   1 -22 2940.59 554.479   3
   4  -5  22 3148.98 254.840   4
  -5   4 -22 3778.62 460.597   3
   1   4  22 3421.47 388.077   1
   1  -5 -21 21.9157 64.7373   3
   4   1 -21-57.8460 219.736   3
   1   4  21 36.8639 100.236   1
  -5   1  21-6.84185 70.0901   2
   4  -5  21 11.7872 33.5516   4
  -5   4 -21 2.67557 107.866   3
   1  -5 -20 5792.94 454.362   3
  -5   1  20 5676.46 425.226   2
   4   1 -20 5032.46 686.501   3
  -5   4 -20 5630.41 551.390   3
   4  -5  20 6086.85 367.443   4
   1   4  20 5773.57 496.483   1
   4  -5  19 3763.00 290.599   4
  -5   1  19 3698.18 344.580   2
   1  -5 -19 3596.87 345.253   3
  -5   4 -19 4036.96 451.698   3
  -5   4 -19 3256.54 118.661   2
   1   4  19 3754.79 400.805   1
   4   1 -19 3569.84 578.438   3
  -5   1  18 780.202 161.667   2
   1   4  18 1045.95 211.225   1
  -5   4 -18 962.939 85.4170   2
   4  -5  18 1038.61 157.986   4
   4   1 -18 805.285 280.681   3
   1  -5 -18 1340.08 206.435   3
  -5   4 -18 898.797 216.909   3
  -5   1  17 974.212 166.395   2
  -5   4 -17 1023.00 231.069   3
   1   4  17 999.702 201.119   1
   1  -5 -17 1085.16 177.245   3
   4  -5  17 1090.71 168.913   4
   4   1 -17 548.484 175.530   3
  -5   4 -17 1085.39 104.265   2
  -5   1  16 3681.12 320.839   2
   1  -5 -16 3115.72 291.278   3
   1   4  16 3317.53 359.862   1
  -5   4 -16 3181.83 202.558   2
   4   1 -16 3176.28 509.681   3
  -5   4 -16 3378.14 387.299   3
   1  -5 -15 3603.45 296.227   3
   4   1 -15 3234.82 518.961   3
  -5   4 -15 3938.54 242.120   2
   1   4  15 4055.06 398.957   1
  -5   1  15 3752.66 333.666   2
  -5   4 -15 4219.56 428.162   3
  -5   4 -14 17791.0 874.174   3
   4   1 -14 15713.5 1134.79   3
  -5   1  14 18122.0 698.626   2
  -5   4 -14 16834.5 523.861   2
   1  -5 -14 16954.4 615.878   3
   1   4  14 18364.8 856.016   1
  -5   4 -13 23252.9 634.360   2
  -5   4 -13 24273.7 1010.72   3
   1  -5 -13 23120.3 682.321   3
  -5   1  13 23534.3 781.704   2
   1   4  13 24280.6 994.304   1
  -5   4 -12 4824.61 297.853   2
  -5   4 -12 4679.31 438.617   3
   1   4  12 5220.21 462.684   1
  -5   1  12 5550.11 381.959   2
   1  -5 -12 4916.15 299.269   3
  -5   1  11 51870.5 1118.71   2
  -5   4 -11 52076.6 1452.62   3
  -5   4 -11 51492.0 1000.10   2
   1   4  11 51053.8 1454.22   1
   1  -5 -11 50707.3 909.508   3
  -5   1  10 7827.97 434.027   2
  -5   4 -10 7629.70 392.352   2
  -5   4 -10 7982.09 564.431   3
   1  -5 -10 7190.03 325.461   3
   1   4  10 8093.41 584.347   1
   1   4   9 8947.39 618.777   1
  -5   4  -9 8587.33 587.810   3
  -5   1   9 10049.8 488.766   2
   1  -5  -9 8346.41 330.810   3
  -5   1   8 151117. 1817.59   2
  -5   4  -8 154446. 2419.08   3
   1  -5  -8 150800. 1316.85   3
   1   4   8 158336. 2611.79   1
  -5   1   7 13506.0 544.590   2
   1  -5  -7 11876.5 354.931   3
  -5   4  -7 12390.5 691.841   3
   1   4   7 12331.4 725.003   1
  -5   1   6 27424.9 748.285   2
  -5   4  -6 26506.0 999.744   3
   1   4   6 26239.1 1068.21   1
   1  -5  -6 25991.9 503.170   3
   1   4   5 30168.3 1152.98   1
   4  -5   5 28093.2 924.630   3
  -5   4  -5 30311.7 1066.05   3
  -5   1   5 32004.2 792.600   2
   1  -5  -5 29369.7 531.703   3
  -5   1   4 454.450 111.238   2
  -5   4  -4 240.928 66.5560   3
   1   4   4 313.997 123.418   1
   4   1  -4 378.321 94.7852   1
   1  -5  -4 279.923 53.3179   3
   1   4   3 5769.45 509.676   1
   1  -5  -3 5680.09 441.420   2
   4   1  -3 5043.52 327.885   1
  -5   1   3 5678.14 324.691   2
   1   4   2 9982.16 673.406   1
   4   1  -2 9050.50 424.249   1
  -5   1   2 9869.18 418.862   2
   1  -5  -2 9474.03 563.465   2
  -5   4  -2 9125.89 539.341   1
   1  -5  -2 9414.55 336.900   3
   4   1  -1 635.932 108.829   1
  -5   1   1 557.174 105.390   2
  -5   4  -1 612.556 138.629   1
   1  -5  -1 547.378 142.962   2
   1  -5  -1 575.856 79.9828   3
   1   4   1 492.112 156.305   1
  -5   1   0 23422.0 619.972   2
   1  -5   0 24081.3 893.088   2
   1   4   0 23346.7 1036.30   1
   1  -5   0 23818.7 519.402   3
  -5   4   0 23328.7 835.253   1
   4   1   0 23550.8 648.285   1
   1  -5   1 22712.9 869.649   2
   1   4  -1 24206.1 1069.42   1
   4   1   1 22817.1 628.707   1
  -5   4   1 22182.4 807.803   1
  -5   1  -1 23689.6 614.026   2
   1  -5   1 23545.6 536.507   3
   1  -5   2 51504.0 824.156   3
  -5   1  -2 49455.7 668.521   1
  -5   4   2 46951.3 1157.15   1
   1  -5   2 50263.5 1300.58   2
   1   4  -2 49174.9 1547.87   1
  -5   1  -2 49255.9 869.524   2
   4   1   2 48142.6 908.337   1
  -5   1  -3 9721.48 321.601   1
  -5   1  -3 10175.9 385.031   2
   1   4  -3 10203.6 702.016   1
   1  -5   3 9741.44 377.518   3
   4   1   3 10109.8 408.367   1
   1  -5   3 10435.9 594.622   2
  -5   4   3 10306.6 534.760   1
   1  -5   4 634.475 150.528   2
   1   4  -4 534.395 153.810   1
  -5   1  -4 525.112 88.1033   2
   4   1   4 716.134 112.383   1
  -5   1  -4 616.470 88.6806   1
  -5   4   4 640.783 133.677   1
   1  -5   4 615.380 98.5067   3
   4   1   5 16142.8 517.133   1
  -5   1  -5 16246.4 471.998   2
  -5   4   5 14618.1 629.232   1
   1  -5   5 16024.8 733.473   2
   1  -5   5 16395.3 535.599   3
  -5   1  -5 15751.7 447.646   1
   1   4  -5 16608.9 915.519   1
   1  -5   6 42783.0 902.455   3
   1  -5   6 42699.1 1210.13   2
  -5   1  -6 40698.8 766.365   1
   4   1   6 43755.4 869.123   1
  -5   1  -6 41827.4 744.304   2
  -5   4   6 40691.5 1035.05   1
   4   1   7 10084.5 386.251   2
  -5   1  -7 10115.3 359.370   2
   1   4  -7 10736.9 733.939   3
   4   1   7 10393.6 427.354   1
  -5   4   7 9919.85 505.564   1
  -5   1  -7 10131.5 397.241   1
   1  -5   7 10317.6 593.607   2
  -5   4   8 29671.9 861.719   1
  -5   1  -8 29960.0 606.362   2
   4   1   8 30377.7 741.735   1
   4   1   8 30003.6 647.658   2
  -5   1  -8 28470.4 693.314   1
   1   4  -8 30666.0 1281.61   3
   1  -5   8 30854.4 1042.51   2
  -5   1  -8 29200.1 1280.81   3
   4   1   9 220.528 65.8373   1
  -5   1  -9 368.383 111.319   3
   1  -5   9 304.612 126.327   2
   4   1   9 361.981 72.6681   2
  -5   1  -9 253.128 56.5553   2
   1   4  -9 137.843 123.757   3
  -5   4   9 240.785 92.9780   1
   4   1  10 11766.6 484.870   1
   1  -5  10 11415.2 640.268   2
  -5   1 -10 11606.5 810.753   3
  -5   1 -10 11860.5 369.430   2
   1   4 -10 11231.2 794.574   3
   4   1  10 11307.5 385.699   2
  -5   4  10 11534.9 532.038   1
   1   4 -11 18758.9 1033.88   3
   4  -5 -11 20061.1 888.339   3
  -5   4  11 18483.2 671.651   1
   4   1  11 19206.5 630.561   1
  -5   1 -11 18586.2 458.279   2
   1  -5  11 19135.6 830.229   2
   4   1  11 18243.0 473.893   2
  -5   1 -11 18592.9 1025.60   3
   4   1  12 3171.67 191.186   2
   4  -5 -12 3338.04 369.398   3
   1  -5  12 3099.77 336.867   2
   4   1  12 3439.77 270.971   1
   1   4 -12 2955.97 427.942   3
  -5   1 -12 2891.43 174.766   2
  -5   4  12 3189.61 281.065   1
  -5   1 -12 3301.56 430.170   3
   4   1  13 902.158 150.837   1
   1  -5  13 808.026 183.659   2
   1   4 -13 961.547 256.740   3
  -5   4  13 940.287 154.713   1
  -5   1 -13 842.630 92.3772   2
  -5   1 -13 1322.46 285.415   3
   4   1  13 1116.83 109.567   2
   4  -5 -13 1171.42 220.899   3
   1  -5  14 5348.02 448.792   2
   4   1  14 5076.93 355.345   1
   1   4 -14 4676.93 546.898   3
  -5   1 -14 4877.70 534.724   3
  -5   4  14 4734.42 345.745   1
   4  -5 -14 4808.75 470.019   3
   4   1  14 4943.59 225.758   2
  -5   1 -14 4374.12 183.925   2
  -5   4  15 254.635 85.7900   1
   4   1  15 379.987 115.037   1
   1  -5  15 335.607 130.472   2
   4  -5 -15 217.629 111.517   3
   4   1  15 234.171 47.7347   2
  -5   1 -15 432.703 213.086   3
   1   4 -15 279.033 163.450   3
  -5   4  16 5804.48 406.228   1
   4   1  16 6926.73 448.974   1
   1   4 -16 5939.61 645.271   3
   4  -5 -16 6012.98 363.599   4
   4  -5 -16 6097.89 562.727   3
   4   1  16 5860.17 222.698   2
   1  -5  16 6360.04 503.588   2
  -5   1 -16 6104.07 601.065   3
   1  -5  17 28188.2 1073.62   2
   4  -5 -17 26831.1 764.417   4
   1   4 -17 26705.0 1373.81   3
   4   1  17 29793.6 926.618   1
  -5   4  17 27765.5 870.788   1
   4  -5 -17 27839.4 1227.34   3
   4   1  17 25723.9 436.898   2
  -5   1 -17 27127.9 1236.40   3
  -5   4  18 30669.4 935.343   1
   1  -5  18 30787.9 1130.08   2
   4  -5 -18 31349.9 1328.91   3
   4  -5 -18 28918.7 790.328   4
   1   4 -18 28573.8 1449.07   3
  -5   1 -18 29607.2 1306.24   3
   4   1  18 26430.9 405.872   2
   4   1  19 2022.01 96.4605   2
   1   4 -19 2457.44 446.797   3
   4  -5 -19 2686.41 414.101   3
   1  -5  19 2481.68 335.936   2
   4  -5 -19 2491.11 231.305   4
  -5   4  19 2692.90 290.074   1
  -5   1 -19 2198.48 361.848   3
   1   4 -20 4356.45 599.070   3
   1  -5  20 4265.75 430.368   2
   4  -5 -20 3502.01 275.084   4
  -5   1 -20 4097.72 489.584   3
  -5   4  20 4333.45 377.640   1
   4  -5 -20 4111.55 510.338   3
  -5   4  21 12558.7 661.830   1
   4  -5 -21 10867.9 468.432   4
   4  -5 -21 12025.0 904.079   3
   1  -5  21 12081.7 733.494   2
   1   4 -21 11875.2 1010.14   3
  -5   1 -21 11055.0 811.387   3
  -5   4  22 48902.1 1312.70   1
   4  -5 -22 46300.3 962.304   4
   1   4 -22 45920.0 1985.85   3
   4  -5 -22 45453.5 1791.89   3
  -5   4  22 48207.6 1287.38   2
   1  -5  22 46059.8 1442.71   2
  -5   1 -22 46038.0 1666.50   3
  -5   4  23 18576.1 821.848   1
   4  -5 -23 16162.2 561.643   4
   4  -5 -23 16849.8 1120.61   3
   1   4 -23 16534.9 1227.69   3
  -5   1 -23 16622.9 1017.80   3
   1  -5  23 17606.3 911.217   2
  -5   4  23 16669.3 787.331   2
   4  -5 -24 14390.3 1062.94   3
  -5   4  24 15830.7 753.053   2
   4  -5 -24 15609.1 541.014   4
  -5   1 -24 14354.2 953.278   3
   1   4 -24 13778.2 1142.21   3
   1  -5  24 15991.8 871.348   2
   1   4 -25 4097.82 643.638   3
   4  -5 -25 4312.67 611.010   3
  -5   4  25 4110.18 391.754   2
   1  -5  25 4526.28 481.955   2
  -5   1 -25 3933.61 509.261   3
   4  -5 -25 4115.77 270.461   4
  -5   1 -26 4012.81 523.857   3
   1   4 -26 3744.22 644.126   3
   4  -5 -26 4483.51 625.912   3
   1  -5  26 4221.34 459.988   2
   4  -5 -26 4251.88 272.816   4
  -5   4  26 4107.58 392.090   2
  -5   4  27 11794.7 671.565   2
  -5   1 -27 13313.7 951.744   3
   4  -5 -27 11508.3 1020.23   3
   1  -5  27 12900.7 809.377   2
   4  -5 -27 12852.9 456.665   4
   1   4 -27 11711.5 1122.78   3
   4  -5 -28 2995.12 528.411   3
   1  -5  28 3109.19 413.107   2
  -5   1 -28 3287.16 500.433   3
  -5   4  28 3331.18 363.384   2
   4  -5 -28 3419.17 226.529   4
   1   4 -28 3353.05 633.319   3
  -5   4  29 703.475 172.262   2
   1   4 -29 491.519 256.018   3
   4  -5 -29 463.244 221.380   3
  -5   1 -29 956.433 279.732   3
   1  -5  29 783.595 212.749   2
  -5   1 -30 1577.41 345.585   3
   4  -5 -30 1802.03 442.437   3
   1   4 -30 1048.46 351.200   3
   1  -5  30 1534.70 289.240   2
  -5   4  30 1598.38 259.301   2
   1  -5  31 3920.64 462.527   2
   4  -5 -31 3702.83 636.484   3
   1   4 -31 3772.94 689.032   3
  -5   1 -31 3533.28 528.516   3
  -5   4  31 3263.59 369.593   2
   1   4 -32 1569.55 465.001   3
  -5   1 -32 1352.92 343.459   3
  -5   4  32 1104.40 222.145   2
   1  -5  32 1507.73 287.606   2
   4  -5 -32 1095.40 353.081   3
  -5   1 -33 1160.96 338.010   3
   4  -5 -33 847.021 354.508   3
   1   4 -33 695.588 303.352   3
  -5   4  33 639.763 176.686   2
   1  -5  33 395.996 160.469   2
  -5   4  34 718.967 196.770   2
  -5   1 -34 364.698 202.288   3
   4  -5 -34 740.453 320.210   3
   1   4 -34 398.600 247.737   3
  -5   4  35 3021.95 376.519   2
  -5   1 -35 3642.89 586.980   3
   1   4 -35 3480.08 718.908   3
   4  -5 -35 3650.00 670.914   3
   4  -5 -36 1423.29 445.013   3
  -5   4  36 1186.67 243.500   2
  -5   1 -36 1040.01 332.368   3
   1   4 -36 573.789 285.139   3
  -5   4  37 134.141 60.3643   2
   1   4 -37-13.9603 210.922   3
   4  -5 -37 76.7451 123.131   3
  -5   1 -37 329.299 193.935   3
   1   4 -38 403.322 283.786   3
   4  -5 -38 120.999 189.212   3
  -5   1 -38 361.645 251.270   3
  -5   4  38 96.1433 60.6435   2
   4  -5 -39 3150.81 700.429   3
   1   4 -39 3354.49 764.887   3
  -5   1 -39 3888.61 634.898   3
  -5   4  39 3454.35 416.901   2
   4  -5 -40-335.829 294.510   3
  -5   1 -40-38.5999 197.738   3
   1   4 -40 119.320 200.171   3
   1   4 -41 142.043 225.775   3
   4  -5 -41 253.958 168.914   3
  -5   1 -41 185.772 166.135   3
   1   4 -42 1059.70 490.064   3
  -5   1 -42 768.204 316.040   3
   4  -5 -42 982.183 406.294   3
  -5   1 -43 926.067 322.926   3
   1   4 -43 1040.98 473.616   3
   4  -5 -43 959.032 420.757   3
  -5   1 -44 664.701 349.119   3
   1   4 -44 458.914 338.635   3
   4  -5 -44 159.557 242.493   3
   4  -5 -45-34.4350 129.226   3
   1   4 -45 35.2429 194.815   3
  -5   1 -45 196.127 150.806   3
  -5   1 -46 229.238 189.136   3
   4  -5 -46 87.9124 196.886   3
   1   4 -47 826.517 432.747   3
   4  -5 -47 315.799 328.462   3
  -5   1 -47 438.594 286.475   3
   4  -5 -48 1142.09 511.687   3
  -5   1 -48 2068.11 604.432   3
  -6   4 -47 866.434 387.522   3
   4   2 -47 1221.51 590.821   3
  -6   4 -46-247.351 234.308   3
   4   2 -46 211.206 320.127   3
   2  -6 -46 131.254 210.792   3
  -6   4 -45 149.307 226.818   3
   4   2 -45-57.6237 231.770   3
   2  -6 -45-132.801 177.859   3
   4   2 -44 3074.52 875.362   3
  -6   4 -44 3348.00 698.023   3
   2  -6 -44 1099.61 433.179   3
   2  -6 -43 1367.85 436.072   3
  -6   4 -43 926.649 352.777   3
   4   2 -43 1157.21 557.924   3
   2  -6 -42 94.9043 148.647   3
   4   2 -42 242.988 226.027   3
  -6   4 -42 152.374 220.883   3
  -6   4 -41 3940.31 696.788   3
   2  -6 -41 3040.10 619.859   3
   4   2 -41 3414.22 858.615   3
  -6   4 -40 669.253 318.879   3
   2  -6 -40 664.379 289.027   3
  -6   2  40 330.749 156.096   2
   4   2 -40 430.693 273.038   3
   2  -6 -39 411.884 233.036   3
  -6   2  39 556.890 205.658   2
  -6   4 -39 103.772 145.965   3
   4   2 -39 281.204 211.409   3
   2  -6 -38 196.113 162.102   3
   4   2 -38-166.894 318.742   3
  -6   4 -38-156.979 242.801   3
  -6   2  38 288.004 137.945   2
  -6   4 -37 360.306 221.154   3
  -6   2  37 373.221 180.510   2
   4   2 -37 379.673 297.190   3
   2  -6 -37 383.389 201.815   3
  -6   2  36 1405.54 289.275   2
   2  -6 -36 1054.07 334.357   3
  -6   4 -36 1410.85 394.247   3
   4   2 -36 1425.84 512.013   3
   4   2 -35 3659.34 799.150   3
   2  -6 -35 2635.25 519.433   3
  -6   2  35 2873.09 404.853   2
  -6   4 -35 3389.21 576.022   3
   2  -6 -34 144.425 133.653   3
  -6   4 -34-53.4116 127.427   3
  -6   2  34 102.024 90.5622   2
  -6   2  33 68.0047 96.1950   2
   4   2 -33 24.2383 302.699   3
  -6   4 -33 356.992 209.804   3
   2  -6 -33 124.000 117.001   3
  -6   4 -32 46.6525 136.059   3
   4   2 -32 101.742 201.789   3
  -6   2  32 445.974 177.769   2
   2  -6 -32 368.762 206.133   3
   2  -6 -31 708.940 269.167   3
   4   2 -31 655.455 302.466   3
  -6   4 -31 428.099 225.290   3
  -6   2  31 857.341 224.621   2
  -6   4 -30 942.117 298.511   3
   2  -6 -30 1080.47 298.782   3
   4   2 -30 379.724 230.278   3
  -6   2  30 1127.00 244.253   2
   2   4  29 5880.50 578.134   1
   2  -6 -29 5260.53 609.229   3
   4   2 -29 4660.27 827.064   3
  -6   4 -29 5059.30 621.903   3
  -6   2  29 4826.84 471.949   2
   4  -6  28 2572.60 230.409   4
   2   4  28 2941.35 405.683   1
   4   2 -28 2433.00 567.900   3
  -6   2  28 2942.38 367.154   2
   2  -6 -28 2361.78 398.245   3
  -6   4 -28 2978.07 479.212   3
   2   4  27 293.071 133.880   1
   2  -6 -27 344.119 119.076   3
  -6   4 -27 534.488 218.030   3
   4   2 -27 368.062 271.768   3
   4  -6  27 426.422 100.320   4
  -6   2  27 211.114 113.957   2
   4  -6  26 2178.14 222.513   4
   2   4  26 2565.38 367.907   1
   2  -6 -26 1850.22 325.044   3
  -6   2  26 2313.40 316.990   2
   4   2 -26 1980.91 516.813   3
  -6   4 -26 2238.00 407.155   3
   4  -6  25 3524.13 289.713   4
  -6   4 -25 3312.50 484.918   3
  -6   2  25 3101.61 357.013   2
   2   4  25 3174.73 404.701   1
   2  -6 -25 2525.11 367.375   3
   4   2 -25 3054.70 617.889   3
   4   2 -24 3881.25 690.506   3
   2  -6 -24 3538.07 432.250   3
  -6   4 -24 4086.84 519.847   3
   4  -6  24 4093.36 321.501   4
   2   4  24 4029.80 442.156   1
  -6   2  24 3775.43 394.663   2
  -6   2  23 16785.3 809.946   2
  -6   4 -23 17375.4 1037.17   3
   4  -6  23 17908.4 675.311   4
   2  -6 -23 16030.2 880.560   3
   2   4  23 16680.5 873.955   1
   4   2 -23 15402.9 1357.67   3
   4  -6  22 17503.9 679.371   4
   4   2 -22 17079.4 1381.25   3
   2   4  22 18093.1 895.758   1
   2  -6 -22 15802.0 844.515   3
  -6   2  22 17411.3 811.009   2
  -6   4 -22 16418.5 996.103   3
  -6   2  21 1046.26 208.130   2
   4   2 -21 1180.01 425.536   3
   2  -6 -21 1064.92 218.275   3
   2   4  21 1042.18 233.821   1
  -6   4 -21 860.300 243.731   3
  -6   2  20 8209.48 540.468   2
   2   4  20 8650.19 606.109   1
   4   2 -20 8558.36 959.268   3
   2  -6 -20 7932.59 559.306   3
  -6   4 -20 8295.92 686.633   3
  -6   4 -19 3948.70 476.475   3
   2  -6 -19 4435.25 402.093   3
   4   2 -19 4211.54 675.445   3
   2   4  19 4440.41 436.864   1
  -6   2  19 4776.88 410.008   2
   4   2 -18 2138.17 491.624   3
  -6   4 -18 2136.69 331.648   3
   2  -6 -18 2383.93 283.654   3
  -6   2  18 2228.47 283.661   2
   2   4  18 2309.31 314.624   1
  -6   4 -17 3162.81 414.529   3
   2   4  17 3784.60 391.844   1
   4   2 -17 2550.31 531.517   3
  -6   4 -17 3364.70 139.506   2
  -6   4 -17 3425.32 185.630   2
   2  -6 -17 3369.93 324.714   3
  -6   2  17 3680.32 350.186   2
   2  -6 -16 1425.81 204.307   3
   2   4  16 1657.11 260.312   1
  -6   4 -16 1375.56 135.595   2
  -6   4 -16 998.253 212.079   3
  -6   2  16 1568.12 223.159   2
   4   2 -16 1543.64 376.697   3
  -6   2  15 1637.17 231.559   2
   2  -6 -15 1674.85 210.018   3
  -6   4 -15 1387.03 148.693   2
   2   4  15 1399.27 235.483   1
  -6   4 -15 1464.86 282.388   3
   2  -6 -14 13401.0 553.904   3
  -6   4 -14 11498.3 447.698   2
  -6   2  14 13433.5 632.334   2
  -6   4 -14 12571.0 804.575   3
   2   4  14 13088.5 736.721   1
  -6   4 -13 4840.05 303.592   2
  -6   2  13 5907.28 412.053   2
   2  -6 -13 5302.14 335.814   3
  -6   4 -13 5729.09 542.187   3
   2   4  13 5810.06 491.629   1
  -6   4 -12 7937.81 635.405   3
   2  -6 -12 7915.68 383.634   3
   2   4  12 8041.32 588.495   1
  -6   2  12 8207.55 482.814   2
  -6   4 -11 11939.5 774.655   3
  -6   2  11 11788.7 563.454   2
   2   4  11 11616.5 696.148   1
   2  -6 -11 11417.9 429.709   3
  -6   2  10 35152.8 961.850   2
   2   4  10 35297.3 1236.28   1
  -6   4 -10 34658.4 1310.92   3
   2  -6 -10 35387.4 689.737   3
   2  -6  -9 4951.60 236.599   3
  -6   2   9 5217.20 376.149   2
   2   4   9 5084.12 474.572   1
  -6   4  -9 4438.26 480.579   3
  -6   2   8 8820.05 469.052   2
   2  -6  -8 8043.43 265.149   3
   2   4   8 8499.80 615.812   1
  -6   4  -8 8452.45 658.008   3
   2   4   7 99053.5 2095.85   1
   2  -6  -7 95954.4 780.853   3
  -6   4  -7 99936.1 2237.47   3
  -6   2   7 99377.3 1541.31   2
  -6   2   6 9162.54 466.927   2
   4   2  -6 7810.08 539.380   1
  -6   4  -6 7946.75 640.415   3
   2   4   6 7736.44 590.086   1
   4  -6   6 7456.91 478.160   3
  -6   4  -5 2853.73 376.176   3
   4  -6   5 3329.17 307.217   3
   2   4   5 3317.08 393.904   1
  -6   2   5 3661.99 287.529   2
   4   2  -5 3256.90 334.728   1
   4   2  -4 22122.9 853.346   1
  -6   2   4 22643.4 694.269   2
   2   4   4 22884.7 1017.66   1
   4  -6   4 20833.1 742.010   3
   4   2  -3 7230.01 479.703   1
   2   4   3 6971.55 569.089   1
  -6   2   3 7509.60 396.426   2
  -6   2   2 22564.0 675.389   2
   4   2  -2 21496.0 806.142   1
   2   4   2 21566.2 1011.18   1
  -6   4  -2 21418.4 800.451   1
   4   2  -1 10546.1 557.663   1
  -6   2   1 10540.7 452.979   2
  -6   4  -1 9674.25 532.905   1
   2   4   1 10241.0 694.217   1
   4   2   0 38189.3 1042.37   1
  -6   4   0 36860.0 1010.27   1
   2   4   0 37633.9 1345.42   1
  -6   2   0 38499.1 850.233   2
   2  -6   0 36285.8 483.516   3
   2   4  -1 27923.2 1169.35   1
  -6   4   1 28339.5 868.091   1
   2  -6   1 27870.7 485.737   3
  -6   2  -1 27857.4 709.406   2
   4   2   1 28228.1 886.316   1
   2  -6   1 29493.8 1063.81   2
  -6   2  -2 40878.4 840.462   2
   2  -6   2 41849.6 1263.18   2
  -6   4   2 40796.1 1013.94   1
   2  -6   2 40658.9 656.160   3
   4   2   2 40400.4 1063.07   1
  -6   2  -2 39146.6 483.637   1
   2   4  -2 42375.1 1452.68   1
   2   4  -3 312.390 117.559   1
   2  -6   3 423.475 151.653   2
   4   2   3 299.517 90.9785   1
   2  -6   3 561.546 88.7624   3
  -6   2  -3 423.283 56.6650   1
  -6   2  -3 541.975 108.765   2
  -6   4   3 376.553 98.3405   1
   2  -6   4 47307.2 1354.95   2
   2   4  -4 47696.0 1583.27   1
  -6   2  -4 46390.4 860.270   2
   4   2   4 48165.0 1135.64   1
  -6   2  -4 44687.5 619.198   1
  -6   4   4 46024.1 1033.15   1
   2  -6   4 47738.7 840.775   3
   2   4  -5 41599.8 1496.30   1
   4   2   5 41943.4 1049.74   1
   2  -6   5 41059.0 1267.20   2
  -6   2  -5 41261.6 795.507   2
  -6   4   5 40717.0 954.089   1
   2  -6   5 42696.9 846.785   3
  -6   2  -5 40020.4 630.450   1
  -6   2  -6 11272.1 360.241   1
   4   2   6 12044.7 558.636   1
   2  -6   6 12169.1 695.088   2
   2  -6   6 12057.9 479.689   3
  -6   4   6 11716.7 506.212   1
   2   4  -6 11636.2 793.220   1
  -6   2  -6 11711.0 417.411   2
   2  -6   7 7206.06 540.565   2
  -6   2  -7 7254.42 306.371   1
  -6   4   7 6808.76 380.129   1
   4   2   7 7799.31 447.976   1
  -6   2  -7 7586.99 326.563   2
   2  -6   8 19781.4 894.831   2
  -6   4   8 18277.6 610.809   1
  -6   2  -8 19151.7 1117.04   3
  -6   2  -8 18415.8 499.125   2
   4   2   8 18145.1 689.455   1
   4   2   9 197.012 81.9225   1
   2  -6   9 134.621 98.0617   2
  -6   2  -9 108.089 35.4119   2
  -6   2  -9-91.2553 177.773   3
  -6   4   9 72.1796 41.5167   1
  -6   2 -10 15130.2 987.014   3
  -6   2 -10 15207.3 431.766   2
  -6   4  10 15409.5 560.697   1
   4   2  10 15500.6 648.928   1
   2  -6  10 15429.2 788.364   2
   4   2  11 2852.06 276.636   1
   2   4 -11 2381.21 422.719   3
  -6   2 -11 2488.29 391.378   3
  -6   2 -11 2858.14 181.735   2
  -6   4  11 2775.78 237.261   1
   2  -6  11 2817.25 348.968   2
   4  -6 -12 4958.55 427.210   3
   2   4 -12 4893.05 618.057   3
   4   2  12 5202.45 372.330   1
  -6   2 -12 4850.62 230.807   2
  -6   4  12 4797.95 314.452   1
  -6   2 -12 4794.59 547.987   3
   2  -6  12 4756.47 457.671   2
   4  -6 -13 26042.2 1027.54   3
   2  -6  13 23990.5 1008.41   2
  -6   4  13 24581.0 726.155   1
   2   4 -13 23843.2 1358.49   3
  -6   2 -13 24601.8 507.035   2
   4   2  13 26018.2 844.738   1
  -6   2 -13 24634.5 1241.77   3
   2  -6  14 10862.1 691.861   2
   2   4 -14 10176.4 906.741   3
   4  -6 -14 10979.1 676.504   3
  -6   4  14 10124.8 483.711   1
   4   2  14 10929.8 566.308   1
  -6   2 -14 10065.1 800.085   3
  -6   2 -14 10442.7 315.395   2
   2   4 -15 1638.36 351.573   3
  -6   4  15 1726.26 206.305   1
   2  -6  15 1906.44 299.502   2
   4  -6 -15 1947.19 295.902   3
   4   2  15 1896.92 244.534   1
  -6   2 -15 2203.40 385.029   3
  -6   2 -15 1670.21 115.103   2
   4   2  15 1933.04 179.091   2
   2   4 -16 1069.63 305.867   3
   4   2  16 1184.54 199.065   1
   2  -6  16 1264.25 254.890   2
  -6   4  16 1274.41 183.286   1
  -6   2 -16 1046.49 290.988   3
   4   2  16 1310.67 145.546   2
   4  -6 -16 1226.19 244.452   3
   2   4 -17 11397.0 989.313   3
   2  -6  17 12476.5 754.108   2
  -6   4  17 13335.7 587.447   1
  -6   2 -17 13029.8 890.528   3
   4   2  17 11474.5 417.086   2
   4  -6 -17 13248.4 819.625   3
   4   2  17 11931.2 618.830   1
  -6   4  18 7361.85 453.414   1
   2  -6  18 7064.22 569.775   2
   2   4 -18 6075.78 724.846   3
   4   2  18 6521.69 302.009   2
   4  -6 -18 7503.29 633.972   3
   4   2  18 7219.67 488.866   1
  -6   2 -18 7024.12 659.733   3
   2   4 -19 8047.14 860.049   3
   4  -6 -19 9250.05 725.846   3
  -6   4  19 9800.27 534.426   1
  -6   2 -19 8916.35 745.989   3
   4   2  19 8597.52 334.689   2
  -6   4  19 9559.65 586.640   2
   4   2  19 10058.8 591.229   1
   2  -6  19 8955.56 648.761   2
   2  -6  20 7169.78 585.444   2
  -6   4  20 7944.53 489.022   1
   4   2  20 7500.62 530.516   1
   4  -6 -20 6796.81 642.151   3
   4   2  20 6065.26 269.114   2
  -6   2 -20 6668.05 653.032   3
  -6   4  20 7557.60 535.562   2
   2   4 -20 6166.31 762.008   3
  -6   4  21 16939.0 794.133   2
   2  -6  21 15392.8 867.791   2
   4   2  21 17805.9 825.703   1
   4   2  21 15485.1 405.001   2
  -6   2 -21 15473.5 1002.68   3
   2   4 -21 15366.5 1224.79   3
   4  -6 -21 16113.8 1008.72   3
  -6   2 -22 2959.64 452.414   3
   4   2  22 2930.05 163.358   2
   2  -6  22 3240.16 408.687   2
   2   4 -22 3013.55 558.075   3
  -6   4  22 3050.76 351.253   2
   4   2  22 3363.32 375.896   1
   4  -6 -22 3019.38 459.158   3
  -6   2 -23 4074.99 522.616   3
   4  -6 -23 4644.28 570.370   3
  -6   4  23 4553.01 422.628   2
   2   4 -23 4322.77 665.859   3
   2  -6  23 4844.97 495.859   2
   2   4 -24 1028.55 361.432   3
  -6   2 -24 983.598 278.101   3
   4  -6 -24 985.983 276.168   3
  -6   4  24 967.126 200.004   2
   2  -6  24 1174.13 245.935   2
   2   4 -25 3521.62 627.879   3
   2  -6  25 3375.92 422.972   2
   4  -6 -25 3239.94 267.244   4
  -6   4  25 3209.66 370.632   2
   4  -6 -25 3190.63 492.027   3
  -6   2 -25 3044.63 465.441   3
   4  -6 -26 4782.73 622.421   3
  -6   2 -26 5009.41 605.520   3
   2  -6  26 5303.16 527.155   2
   2   4 -26 4739.19 744.226   3
  -6   4  26 5171.04 460.102   2
   4  -6 -26 4792.04 320.108   4
   2   4 -27 1302.10 421.463   3
   4  -6 -27 1745.85 188.294   4
   2  -6  27 1679.45 304.092   2
  -6   2 -27 1700.10 365.407   3
   4  -6 -27 1421.77 362.670   3
  -6   4  27 1619.69 267.496   2
   4  -6 -28 1017.29 138.644   4
   2   4 -28 974.189 362.501   3
  -6   2 -28 820.883 240.947   3
  -6   4  28 1149.13 235.167   2
   4  -6 -28 877.786 287.734   3
   2  -6  28 1166.50 244.724   2
  -6   2 -29 1320.39 322.302   3
   4  -6 -29 1192.73 349.838   3
   2  -6  29 1240.43 265.297   2
   2   4 -29 1321.75 405.443   3
  -6   4  29 1277.86 243.587   2
   2   4 -30 631.109 291.591   3
  -6   2 -30 661.600 252.582   3
   2  -6  30 664.396 200.634   2
  -6   4  30 514.516 166.544   2
   4  -6 -30 556.439 251.483   3
  -6   4  31 1206.57 241.959   2
  -6   2 -31 1284.16 349.756   3
   4  -6 -31 1327.45 386.556   3
   2   4 -31 1351.44 449.372   3
   2  -6  31 1171.03 253.723   2
   2   4 -32 1637.17 515.046   3
  -6   4  32 1252.47 252.457   2
   4  -6 -32 970.108 331.944   3
  -6   2 -32 1208.14 328.137   3
  -6   2 -33 3314.41 542.724   3
  -6   4  33 3211.33 393.376   2
   2   4 -33 2390.06 579.075   3
   4  -6 -33 3140.20 600.533   3
   4  -6 -34 448.161 238.023   3
   2   4 -34 110.849 215.723   3
  -6   2 -34 545.620 272.607   3
  -6   4  34 487.694 161.401   2
   4  -6 -35 2530.86 566.970   3
   2   4 -35 2287.10 633.580   3
  -6   2 -35 2651.80 492.465   3
  -6   4  35 2832.18 389.729   2
   2   4 -36 157.975 177.280   3
   4  -6 -36 58.3344 120.061   3
  -6   4  36 264.570 119.973   2
  -6   4  37 1220.81 266.087   2
   4  -6 -37 1188.68 388.892   3
   2   4 -37 869.484 349.236   3
  -6   2 -37 1292.65 368.092   3
  -6   2 -38 1802.99 445.906   3
   4  -6 -38 1835.09 505.189   3
   2   4 -38 1202.51 496.160   3
  -6   4  38 1973.37 341.326   2
   2   4 -39 501.881 416.974   3
   4  -6 -39 96.5820 109.076   3
  -6   2 -39 246.968 180.603   3
  -6   4  39 557.073 183.315   2
  -6   2 -40 31.7727 143.921   3
   4  -6 -40-23.2055 180.381   3
  -6   4  40 58.7179 87.1647   2
   2   4 -40-33.3674 184.066   3
  -6   2 -41 253.815 196.555   3
   2   4 -41-108.372 293.172   3
   4  -6 -41 406.733 264.254   3
   4  -6 -42 289.927 248.812   3
   2   4 -42 219.462 272.437   3
  -6   2 -42 396.553 267.294   3
   4  -6 -43 486.085 315.730   3
   2   4 -43 179.129 191.320   3
  -6   2 -43 618.690 295.150   3
   2   4 -44 957.714 483.913   3
   4  -6 -44 878.766 416.359   3
  -6   2 -44 1610.01 476.085   3
  -6   2 -45 29.8344 148.996   3
   2   4 -45 271.369 356.528   3
   4  -6 -45 88.2106 151.724   3
   4  -6 -46-75.6382 160.875   3
  -6   2 -46 92.3919 219.300   3
   2   4 -46 252.320 288.840   3
  -6   2 -47 355.341 261.232   3
   4  -6 -47 447.472 335.420   3
   4   3 -46-74.3428 243.727   3
  -7   4 -46 27.6329 132.235   3
   4   3 -45 706.722 470.010   3
  -7   4 -45 371.827 279.828   3
   4   3 -44 1627.93 660.420   3
  -7   4 -44 1887.27 524.170   3
   4   3 -43 470.400 423.978   3
  -7   4 -43 360.166 257.832   3
   4   3 -42 325.813 291.465   3
  -7   4 -42 397.214 286.555   3
   3  -7 -42 175.119 128.572   3
   4   3 -41 136.884 197.623   3
   3  -7 -41 316.179 213.224   3
  -7   3  41 697.364 230.179   2
  -7   4 -41 683.516 310.497   3
   3  -7 -40 81.3097 180.571   3
  -7   4 -40 313.239 246.263   3
   4   3 -40 399.756 405.980   3
  -7   3  40 123.588 107.761   2
  -7   4 -39 1572.89 425.550   3
   3  -7 -39 869.778 317.604   3
  -7   3  39 995.519 259.801   2
   4   3 -39 951.229 525.793   3
   4   3 -38 1506.86 553.134   3
  -7   3  38 1242.66 288.708   2
   3  -7 -38 820.805 302.034   3
  -7   4 -38 1713.92 442.595   3
   3  -7 -37 1289.26 398.728   3
  -7   4 -37 1438.32 388.276   3
   4   3 -37 1148.67 526.394   3
  -7   3  37 1583.44 319.288   2
  -7   4 -36 86.4559 174.052   3
  -7   3  36 434.065 178.432   2
   4   3 -36 290.200 334.897   3
   3  -7 -36 44.5268 116.230   3
  -7   4 -35 510.341 260.945   3
   3  -7 -35 304.222 188.117   3
   4   3 -35 276.564 177.907   3
  -7   3  35 963.076 265.517   2
  -7   3  34 571.124 216.033   2
   4   3 -34-60.7880 320.559   3
   3  -7 -34 319.749 199.016   3
  -7   4 -34 378.322 256.652   3
   4   3 -33 1121.83 443.579   3
  -7   4 -33 1022.29 326.518   3
   3  -7 -33 1221.22 361.659   3
  -7   3  33 913.644 241.515   2
  -7   4 -32 574.295 233.484   3
  -7   3  32 311.336 130.538   2
   4   3 -32 402.647 296.842   3
   3  -7 -32 620.083 259.476   3
  -7   3  31 1600.72 287.713   2
   3  -7 -31 1931.98 411.991   3
   4   3 -31 1145.22 381.304   3
  -7   4 -31 1507.03 365.628   3
   3  -7 -30 288.601 188.169   3
  -7   3  30 350.499 143.866   2
   4   3 -30 319.298 259.038   3
  -7   4 -30 304.288 205.034   3
  -7   3  29 1126.46 249.108   2
   4   3 -29 628.225 338.100   3
   3  -7 -29 1133.04 308.995   3
  -7   4 -29 908.857 305.315   3
   3   4  29 1000.20 249.797   1
   3   4  28 980.486 259.860   1
   3  -7 -28 1015.59 274.556   3
   4  -7  28 1204.27 181.066   4
  -7   3  28 1026.60 230.945   2
   4   3 -28 961.872 407.127   3
  -7   4 -28 976.378 291.906   3
  -7   4 -27 572.765 246.529   3
   3  -7 -27 269.227 167.683   3
   4  -7  27 248.302 92.2711   4
   4   3 -27 383.336 335.462   3
   3   4  27 548.326 213.538   1
  -7   3  27 53.3812 90.9017   2
  -7   3  26 7646.60 599.860   2
   3  -7 -26 8273.42 740.883   3
   4   3 -26 7542.34 1024.78   3
   4  -7  26 8861.86 506.260   4
   3   4  26 8401.44 663.796   1
  -7   4 -26 8410.02 785.299   3
   3   4  25 1406.42 282.290   1
   3  -7 -25 1673.31 326.103   3
  -7   4 -25 1914.73 390.913   3
   4   3 -25 1274.82 450.712   3
  -7   3  25 1537.99 267.953   2
   3  -7 -24 1263.47 280.490   3
  -7   3  24 1187.52 242.915   2
   3   4  24 1448.41 262.169   1
  -7   4 -24 873.558 260.306   3
   4   3 -24 1250.08 404.826   3
  -7   4 -23 49.2503 138.699   3
   3  -7 -23 262.036 153.423   3
   3   4  23 78.4869 119.855   1
  -7   3  23-27.9171 89.9759   2
   4   3 -23-121.156 184.412   3
  -7   4 -22 8602.97 751.976   3
  -7   3  22 8617.10 600.918   2
   3   4  22 9334.21 644.039   1
   4   3 -22 7814.88 1008.12   3
   3  -7 -22 8827.30 680.077   3
   4   3 -21 5729.90 837.771   3
  -7   4 -21 5496.66 602.806   3
   3   4  21 6108.02 533.769   1
  -7   3  21 6372.19 510.467   2
   3  -7 -21 6128.25 547.683   3
   4   3 -20 8733.22 1013.60   3
   3   4  20 9736.53 659.347   1
  -7   4 -20 8947.24 761.175   3
   3  -7 -20 9770.57 666.112   3
  -7   3  20 9262.33 606.434   2
   3   4  19 7355.25 563.685   1
   3  -7 -19 7101.71 550.028   3
  -7   4 -19 6738.23 657.475   3
   4   3 -19 6243.72 850.277   3
  -7   3  19 7102.44 525.840   2
   3  -7 -18 2968.04 343.926   3
  -7   3  18 3276.90 353.960   2
  -7   4 -18 3093.62 149.432   2
  -7   4 -18 3181.89 434.229   3
   3   4  18 3145.79 366.298   1
   3  -7 -17 1429.27 228.555   3
  -7   4 -17 1520.60 312.273   3
  -7   4 -17 1231.77 124.540   2
   3   4  17 1479.36 248.988   1
  -7   4 -17 1394.49 100.516   2
  -7   3  17 1502.79 246.241   2
   3   4  16 1655.90 264.933   1
  -7   4 -16 1583.27 159.189   2
  -7   4 -16 2009.30 134.751   2
   3  -7 -16 2004.93 258.616   3
  -7   4 -16 1775.71 320.469   3
  -7   3  16 1922.38 263.494   2
  -7   4 -15 7.75675 18.5339   2
  -7   4 -15 97.0992 158.862   3
  -7   3  15 198.140 110.089   2
   3   4  15-60.0030 130.993   1
   3  -7 -15 147.900 75.9572   3
  -7   4 -15 68.5926 32.9869   2
   3  -7 -14 12668.2 586.313   3
  -7   3  14 12067.1 637.811   2
  -7   4 -14 11727.6 368.621   2
  -7   4 -14 11950.9 861.802   3
   3   4  14 11875.5 717.096   1
  -7   4 -13 19639.0 1104.71   3
  -7   3  13 20863.7 846.231   2
   3   4  13 21028.6 948.770   1
  -7   4 -13 21130.0 515.246   2
   3  -7 -13 21422.4 721.355   3
   3  -7 -12 1311.86 168.604   3
   3   4  12 1371.92 259.962   1
  -7   3  12 1480.59 238.542   2
  -7   4 -12 1139.08 260.553   3
  -7   4 -12 991.444 129.753   2
  -7   4 -11 1659.40 335.251   3
   3   4  11 2053.24 305.854   1
  -7   3  11 1812.40 246.601   2
   3  -7 -11 1713.48 180.690   3
  -7   4 -10 5627.78 605.371   3
  -7   3  10 6420.81 443.463   2
   3  -7 -10 6202.10 308.311   3
   3   4  10 6398.62 530.069   1
   3   4   9 4017.55 427.876   1
  -7   3   9 4362.13 360.057   2
  -7   4  -9 3974.63 499.799   3
   4   3  -8 4510.08 485.395   1
   3   4   8 4282.03 441.062   1
  -7   4  -8 3876.45 509.885   3
  -7   3   8 4374.31 355.683   2
   4   3  -7 10289.1 712.885   1
   3   4   7 9879.34 672.891   1
  -7   3   7 10084.6 526.407   2
  -7   4  -7 10282.4 829.962   3
  -7   3   6 7636.21 454.775   2
   4  -7   6 6638.46 448.323   3
  -7   4  -6 8146.56 732.135   3
   4   3  -6 7338.66 594.731   1
   3   4   6 8041.18 604.299   1
  -7   3   5 3840.66 323.485   2
   4  -7   5 3551.19 312.960   3
   4   3  -5 3801.67 420.683   1
   3   4   5 3860.37 430.123   1
  -7   3   4 23174.5 762.420   2
   4   3  -4 23523.0 1018.03   1
   4  -7   4 21593.4 738.238   3
   3   4   4 23244.8 1043.37   1
   4   3  -3 4717.07 445.938   1
  -7   4  -3 4431.32 366.878   1
  -7   3   3 5015.36 352.027   2
   3   4   3 4520.07 464.754   1
   4   3  -2 6843.58 533.649   1
   3   4   2 7270.03 592.814   1
  -7   4  -2 7228.03 447.742   1
  -7   3   2 7445.18 418.425   2
   4   3  -1 7321.38 540.657   1
  -7   3   1 7661.28 418.234   2
  -7   4  -1 7769.83 451.336   1
   3   4   1 7186.11 591.087   1
  -7   3   0 4147.99 301.724   2
  -7   4   0 3933.15 307.282   1
   3   4   0 4302.91 458.977   1
   4   3   0 3970.97 392.849   1
  -7   3  -1 19532.8 639.407   2
   3   4  -1 18170.1 951.847   1
   4   3   1 18030.4 840.471   1
  -7   3  -1 18023.6 289.759   1
   3  -7   1 16841.1 433.650   3
  -7   3  -1 18178.6 495.488   1
  -7   4   1 18721.9 648.839   1
  -7   3  -2 5868.76 188.215   1
   3   4  -2 5895.91 551.795   1
  -7   4   2 6320.65 356.854   1
  -7   3  -2 6127.18 355.162   2
   3  -7   2 5438.14 271.062   3
  -7   3  -2 5764.82 315.202   1
   4   3   2 6443.74 496.237   1
   4   3   3 4089.84 393.362   1
  -7   3  -3 3982.89 280.702   2
  -7   4   3 4195.60 276.235   1
   3  -7   3 3931.05 248.360   3
   3   4  -3 3992.90 456.697   1
  -7   3  -3 4219.96 178.012   1
  -7   4   4 1096.81 136.795   1
   3  -7   4 1059.29 136.886   3
  -7   3  -4 993.410 140.075   2
   3   4  -4 936.999 227.055   1
  -7   3  -4 1094.86 101.419   1
   4   3   4 868.848 172.531   1
  -7   3  -5 2907.46 174.384   1
  -7   4   5 2679.47 204.468   1
  -7   3  -5 2792.58 228.062   2
   3   4  -5 2817.43 397.368   1
   3  -7   5 2541.17 229.098   3
   4   3   5 2934.54 327.500   1
   3  -7   6 17206.0 632.840   3
   4   3   6 18363.9 814.774   1
  -7   3  -6 18095.0 460.724   1
  -7   3  -6 17558.7 555.582   2
  -7   4   6 18543.9 521.793   1
   3   4  -6 18031.4 1021.75   1
   3   4  -7 22815.0 1156.56   1
  -7   3  -7 23071.7 622.591   2
   3  -7   7 25058.2 1057.61   2
  -7   4   7 23906.8 597.423   1
   4   3   7 23814.3 928.608   1
  -7   3  -8 1386.18 332.889   3
   3   4  -8 1259.33 277.294   1
  -7   4   8 1241.52 135.970   1
   4   3   8 1192.26 220.404   1
  -7   3  -8 1365.39 149.254   2
   3  -7   8 1463.61 280.808   2
  -7   4   9 4986.01 273.582   1
  -7   3  -9 4835.24 272.237   2
   4   3   9 5039.59 426.139   1
   3  -7   9 5175.61 489.049   2
  -7   3  -9 4695.90 589.916   3
  -7   4  10 7310.60 342.919   1
   4   3  10 7253.55 500.283   1
  -7   3 -10 7070.38 324.993   2
   3  -7  10 6896.37 566.595   2
  -7   3 -10 6979.89 723.401   3
  -7   4  11 945.065 126.704   1
  -7   3 -11 833.847 109.619   2
   4   3  11 780.132 162.174   1
  -7   3 -11 656.165 209.857   3
   3  -7  11 1267.56 258.211   2
  -7   4  12 2023.28 192.929   1
   4   3  12 1846.27 256.779   1
  -7   3 -12 2134.45 385.821   3
  -7   3 -12 1906.07 157.739   2
   3  -7  12 2022.92 316.559   2
  -7   4  13 19173.6 604.334   1
   3  -7  13 19037.7 947.615   2
  -7   3 -13 18336.3 1134.58   3
   4   3  13 19079.8 812.100   1
   4  -7 -13 20108.1 836.128   3
  -7   3 -13 18621.7 481.410   2
  -7   3 -14 2086.79 153.158   2
   3  -7  14 2374.46 352.563   2
   4  -7 -14 2061.67 277.688   3
  -7   4  14 2412.51 221.687   1
  -7   3 -14 1588.81 349.570   3
  -7   4  14 2201.01 281.125   2
   4   3  14 2008.50 262.252   1
  -7   3 -15 2327.32 411.952   3
  -7   4  15 2243.09 221.178   1
   4  -7 -15 2052.71 293.652   3
   3  -7  15 1890.32 316.426   2
  -7   3 -15 1980.89 142.282   2
   4   3  15 1661.16 250.705   1
  -7   4  15 2552.44 302.180   2
   4  -7 -16 2106.62 304.434   3
   4   3  16 1972.79 272.192   1
  -7   3 -16 2086.69 135.979   2
   3   4 -16 1215.25 337.625   3
  -7   4  16 2339.15 235.913   1
  -7   3 -16 2676.61 444.786   3
  -7   4  16 2256.89 292.386   2
   3  -7  16 2235.30 337.145   2
   3  -7  17 3698.79 428.558   2
  -7   3 -17 4166.96 540.333   3
   3   4 -17 2992.45 534.601   3
  -7   4  17 3983.01 392.791   2
   4  -7 -17 3785.83 421.305   3
   4   3  17 3870.83 379.772   1
   4   3  18 507.625 148.413   1
   4  -7 -18 425.228 149.872   3
  -7   4  18 611.849 169.663   2
   3  -7  18 452.454 157.199   2
   3   4 -18 340.897 206.818   3
  -7   3 -18 345.615 156.824   3
   3  -7  19 8547.99 665.049   2
  -7   4  19 9053.83 602.550   2
  -7   3 -19 7613.50 739.840   3
   3   4 -19 8262.12 940.130   3
   4   3  19 9100.54 591.047   1
   4  -7 -19 8520.10 674.694   3
   3   4 -20 5671.73 785.047   3
   4  -7 -20 5446.75 559.088   3
   3  -7  20 6091.82 565.528   2
   4   3  20 6252.12 493.676   1
  -7   4  20 5886.18 488.999   2
  -7   3 -20 5427.56 612.272   3
  -7   4  21 5817.92 490.531   2
   3   4 -21 5719.04 812.452   3
   4  -7 -21 5914.17 596.185   3
  -7   3 -21 5583.43 623.716   3
   4   3  21 6686.84 525.644   1
   3  -7  21 6486.96 583.708   2
   4  -7 -22 1205.89 281.845   3
   3  -7  22 1489.36 292.750   2
   3   4 -22 969.617 389.293   3
   4   3  22 1418.15 256.558   1
  -7   3 -22 932.299 252.782   3
  -7   4  22 1468.50 245.449   2
   4   3  23 4880.41 473.246   1
   4  -7 -23 4364.46 548.541   3
  -7   3 -23 4799.80 582.009   3
  -7   4  23 5054.72 464.078   2
   3   4 -23 4128.44 710.915   3
   3  -7  23 4570.85 498.738   2
   4   3  24 2417.18 342.165   1
   4  -7 -24 1744.23 359.785   3
  -7   4  24 1854.85 289.110   2
  -7   3 -24 1363.75 327.126   3
   3   4 -24 1179.16 410.495   3
   3  -7  24 2075.04 340.169   2
   4   3  25 8148.50 628.010   1
  -7   4  25 7018.31 556.989   2
   3  -7  25 6540.60 601.618   2
   3   4 -25 7000.57 952.606   3
   4  -7 -25 6237.39 685.562   3
  -7   3 -25 7004.17 721.739   3
   4   3  26 1128.65 277.637   1
   4  -7 -26 1075.55 302.608   3
  -7   3 -26 1047.89 307.302   3
   3  -7  26 1509.58 293.732   2
  -7   4  26 1135.60 249.163   2
   3   4 -26 1112.09 409.032   3
  -7   3 -27 8337.62 802.227   3
   4  -7 -27 9032.47 869.202   3
   3   4 -27 8301.45 1075.21   3
  -7   4  27 8534.88 637.736   2
   3  -7  27 8491.61 679.443   2
   3   4 -28 1083.17 446.144   3
   3  -7  28 1365.58 274.855   2
  -7   4  28 1534.01 282.204   2
   4  -7 -28 2082.50 443.533   3
  -7   3 -28 1801.33 392.654   3
   3   4 -29 1021.16 443.369   3
   3  -7  29 1233.79 269.875   2
   4  -7 -29 2069.69 437.836   3
  -7   3 -29 786.380 292.370   3
  -7   4  29 1532.33 278.243   2
   4  -7 -30 3126.96 550.673   3
   3  -7  30 3459.55 430.441   2
  -7   3 -30 3333.47 535.657   3
  -7   4  30 3007.65 388.926   2
   3   4 -30 1930.99 546.759   3
   3   4 -31 293.683 233.389   3
  -7   3 -31 530.771 240.327   3
   4  -7 -31 524.224 229.590   3
  -7   4  31 449.483 155.428   2
  -7   4  32 2308.99 358.840   2
  -7   3 -32 2016.57 414.354   3
   3   4 -32 1844.99 548.822   3
   4  -7 -32 2070.06 470.638   3
  -7   4  33 731.148 208.451   2
   3   4 -33 629.465 297.459   3
   4  -7 -33 450.262 199.047   3
  -7   3 -33 557.741 244.898   3
  -7   3 -34 1808.65 420.915   3
   3   4 -34 1110.72 468.464   3
  -7   4  34 1456.37 285.027   2
   4  -7 -34 1324.43 388.147   3
   3   4 -35 813.689 439.018   3
  -7   4  35 1141.00 256.060   2
   4  -7 -35 1584.68 458.161   3
  -7   3 -35 1393.19 391.314   3
  -7   3 -36 3144.53 569.177   3
   3   4 -36 1943.08 613.748   3
   4  -7 -36 2653.82 563.320   3
  -7   4  36 1961.51 345.368   2
  -7   3 -37 3439.53 602.775   3
  -7   4  37 2963.91 436.728   2
   4  -7 -37 2469.83 564.324   3
   3   4 -37 2096.84 627.805   3
   3   4 -38 897.043 414.331   3
  -7   4  38 1496.33 307.098   2
   4  -7 -38 995.454 370.435   3
  -7   3 -38 1348.25 379.335   3
  -7   4  39 1246.74 291.872   2
   3   4 -39 1210.79 502.065   3
  -7   3 -39 1571.51 421.941   3
   4  -7 -39 911.147 385.927   3
  -7   4  40 173.788 128.700   2
   3   4 -40 46.4092 187.552   3
  -7   3 -40-33.8734 148.831   3
   4  -7 -40 111.777 145.517   3
  -7   3 -41 2786.59 584.953   3
   3   4 -41 1535.32 576.382   3
   4  -7 -41 2408.20 611.705   3
  -7   3 -42 106.228 181.138   3
   4  -7 -42 311.116 270.400   3
   3   4 -42 78.5231 181.161   3
  -7   3 -43-21.1018 143.690   3
   3   4 -43-290.801 332.371   3
  -7   3 -44 267.444 221.427   3
   3   4 -44 52.6421 234.309   3
   3   4 -45 95.4843 243.736   3
  -7   3 -45 663.955 329.552   3
   3   4 -46 2219.47 803.219   3
  -7   3 -46 1254.40 487.797   3
   4   4   0 10460.8 730.691   1
  -8   4   0 10312.1 432.449   1
  -8   4   0 9243.33 484.135   2
   4   4  -1 121.310 66.1386   1
  -8   4  -1 200.154 68.6848   1
  -8   4  -1 322.573 97.4133   2
   4   4   1 62.9739 79.3250   1
  -8   4   1 192.683 47.9153   1
  -8   4   1 400.797 115.890   2
   4   4  -2 4246.57 475.953   1
   4   4   2 4246.45 454.169   1
  -8   4  -2 4208.92 326.460   2
  -8   4   2 4006.06 206.985   1
  -8   4   2 4548.75 353.154   2
  -8   4  -2 3985.60 318.461   1
  -8   4   3 16669.9 378.564   1
   4   4  -3 16004.8 927.117   1
   4   4   3 17026.7 909.112   1
  -8   4  -3 16982.1 640.682   2
  -8   4  -3 17259.8 692.459   1
  -8   4   3 17254.7 698.337   2
  -8   4   4 5740.55 203.763   1
   4   4  -4 7712.95 664.276   1
   4   4   4 7325.49 598.886   1
  -8   4  -4 5761.18 362.208   2
   4  -8   4 5734.22 371.172   3
  -8   4   4 5664.64 415.057   2
   4  -8   5 4293.24 335.583   3
   4   4   5 4397.46 460.000   1
  -8   4   5 4267.31 173.456   1
   4   4  -5 4699.31 518.219   1
  -8   4  -5 4272.63 309.104   2
  -8   4   5 4458.13 368.647   2
  -8   4   6 4632.39 187.107   1
  -8   4   6 5326.25 414.003   2
   4   4  -6 4764.14 537.736   1
   4   4   6 4886.46 477.347   1
  -8   4  -6 4974.32 323.468   2
   4  -8   6 4543.85 364.236   3
  -8   4   7 10950.7 300.362   1
   4   4   7 10845.7 710.772   1
  -8   4  -7 10862.3 477.482   2
  -8   4  -7 12287.1 1024.25   3
  -8   4   7 10954.6 593.879   2
   4   4  -7 10360.3 804.492   1
  -8   4  -8 9092.78 423.978   2
   4   4   8 9679.82 668.375   1
  -8   4   8 9252.95 300.242   1
   4   4  -8 9096.52 777.813   1
  -8   4  -8 9940.84 928.575   3
  -8   4   8 9244.29 555.166   2
  -8   4   9 13837.0 683.265   2
   4   4  -9 12682.1 926.935   1
  -8   4  -9 14402.8 1102.43   3
   4   4   9 12463.0 748.623   1
  -8   4   9 13968.6 388.918   1
  -8   4  -9 13121.9 500.630   2
   4   4 -10 11620.5 889.511   1
  -8   4 -10 11884.6 974.091   3
   4   4  10 11495.1 710.148   1
  -8   4  10 11586.5 638.803   2
  -8   4 -10 11722.5 460.934   2
   4   4  11 4124.87 432.599   1
  -8   4 -11 3886.47 262.866   2
  -8   4  11 3968.92 380.308   2
  -8   4 -11 4117.48 577.622   3
  -8   4 -12 1081.64 137.393   2
  -8   4 -12 1424.37 377.764   3
  -8   4  12 1062.32 208.994   2
   4   4  12 850.346 200.433   1
   4   4  13 2256.98 307.285   1
  -8   4 -13 1956.95 407.043   3
  -8   4 -13 2280.49 190.706   2
  -8   4  13 2471.17 310.449   2
  -8   4  14 12900.0 701.810   2
  -8   4 -14 12196.1 965.446   3
   4   4  14 12324.8 728.034   1
  -8   4 -14 12477.8 422.742   2
   4   4  15 324.324 125.478   1
   4  -8 -15 391.655 113.316   3
  -8   4  15 587.066 176.110   2
  -8   4 -15 452.274 80.6906   2
  -8   4 -15 482.975 206.966   3
  -8   4 -16 9175.24 333.668   2
   4   4  16 9001.12 627.892   1
  -8   4 -16 9368.08 838.321   3
  -8   4  16 8790.60 609.024   2
   4  -8 -16 9006.21 594.258   3
   4   4  17 10073.0 661.493   1
  -8   4 -17 10106.0 325.865   2
  -8   4 -17 9537.61 837.497   3
  -8   4  17 10829.4 665.223   2
   4  -8 -17 10227.2 660.626   3
  -8   4 -18 5739.89 221.119   2
  -8   4  18 5481.95 489.313   2
   4  -8 -18 5635.82 509.782   3
   4   4  18 5665.29 506.356   1
  -8   4 -18 4473.01 568.742   3
   4   4  19 3359.61 391.277   1
  -8   4 -19 3613.77 507.541   3
  -8   4  19 4092.29 427.370   2
   4  -8 -19 3775.96 433.708   3
   4   4  20 3442.87 402.270   1
  -8   4  20 3606.87 416.550   2
   4  -8 -20 3115.84 417.561   3
  -8   4 -20 3922.73 540.639   3
   4  -8 -21 2602.27 390.292   3
  -8   4 -21 2422.22 432.408   3
  -8   4  21 2946.38 370.301   2
   4   4  21 2367.91 337.462   1
  -8   4  22 6476.81 549.600   2
   4  -8 -22 6272.92 612.665   3
   4   4  22 7009.73 567.206   1
  -8   4 -22 6036.05 674.435   3
  -8   4  23 1317.04 268.809   2
   4   4  23 1443.58 278.274   1
  -8   4 -23 1030.20 281.481   3
   4   4 -23 858.340 378.489   3
   4  -8 -23 1474.93 303.643   3
  -8   4 -24 2782.06 481.477   3
   4  -8 -24 3076.96 458.328   3
   4   4  24 3029.49 388.637   1
   4   4 -24 2320.19 602.882   3
  -8   4  24 2746.72 374.780   2
  -8   4 -25 424.877 185.753   3
   4   4 -25 304.788 248.395   3
   4  -8 -25 328.394 159.786   3
  -8   4  25 326.844 149.437   2
   4   4  25 522.089 190.053   1
   4   4  26 2809.19 398.033   1
  -8   4  26 3474.77 424.449   2
   4   4 -26 2356.97 657.975   3
  -8   4 -26 2753.13 470.887   3
   4  -8 -26 3010.71 475.254   3
   4  -8 -27 6963.39 467.314   4
  -8   4  27 6091.45 564.472   2
   4   4  27 7976.15 670.030   1
   4  -8 -27 6600.18 726.326   3
  -8   4 -27 6759.98 741.195   3
   4   4 -27 6399.62 1014.15   3
  -8   4  28 751.103 190.214   2
   4   4  28 611.666 205.793   1
   4  -8 -28 686.238 257.350   3
   4   4 -28 545.788 355.763   3
  -8   4 -28 722.944 273.369   3
   4  -8 -28 612.035 141.536   4
   4  -8  28 541.715 133.522   4
  -8   4 -29-45.2067 145.608   3
  -8   4  29 241.044 151.606   2
   4   4 -29-273.124 359.330   3
   4  -8 -29 105.503 133.909   3
   4   4 -30-11.5387 265.296   3
   4  -8 -30 335.006 180.327   3
  -8   4 -30 74.6016 122.490   3
  -8   4  30 118.260 86.6586   2
  -8   4  31 743.441 188.748   2
  -8   4 -31 1088.72 353.138   3
   4   4 -31 748.363 409.655   3
   4  -8 -31 958.441 300.995   3
   4  -8 -32-71.4324 136.571   3
   4   4 -32 195.658 303.870   3
  -8   4  32-170.542 160.515   2
  -8   4 -32-44.9607 119.613   3
   4   4 -33 36.7406 216.890   3
  -8   4  33 417.080 157.285   2
   4  -8 -33 448.787 202.687   3
  -8   4 -33 603.163 256.156   3
   4  -8 -34 2173.41 486.720   3
  -8   4 -34 2725.48 522.881   3
   4   4 -34 2172.54 645.773   3
  -8   4  34 1927.87 347.008   2
   4  -8 -35 1708.29 454.529   3
   4   4 -35 2147.61 635.066   3
  -8   4  35 2631.81 413.604   2
  -8   4 -35 2813.07 543.721   3
  -8   4  36 953.399 268.627   2
   4  -8 -36 713.571 308.372   3
  -8   4 -36 1102.42 389.578   3
   4   4 -36 410.250 221.268   3
  -8   4  37 715.327 243.455   2
  -8   4 -37 716.219 298.142   3
   4  -8 -37 266.867 216.292   3
   4   4 -37 799.801 437.512   3
  -8   4  38 901.551 251.928   2
  -8   4 -38 1400.99 423.084   3
   4   4 -38 1131.94 539.855   3
  -8   4 -39 1865.36 474.831   3
  -8   4  39 1508.05 332.128   2
   4   4 -39 1461.58 638.501   3
  -8   4  40 978.149 280.245   2
  -8   4 -40 986.911 365.801   3
   4   4 -40 1707.03 662.254   3
   4   4 -41 99.2363 217.460   3
  -8   4  41 412.084 195.083   2
  -8   4 -41 176.483 210.109   3
   4   4 -42 1303.25 628.736   3
  -8   4 -42 1361.26 437.819   3
   4   4 -43-784.615 481.283   3
  -8   4 -43 118.302 169.024   3
   4   4 -44 537.113 415.934   3
  -8   4 -44 862.224 387.842   3
  -8   4 -45 471.546 349.123   3
   4   4 -45 122.797 289.647   3
  -2  -3 -49 457.721 294.501   3
   5  -2 -48 157.263 252.246   3
  -2  -3 -48 88.3625 136.848   3
  -3   5 -47 393.946 312.313   3
   5  -2 -47 112.575 247.022   3
  -2  -3 -47 77.7143 158.989   3
  -2  -3 -46 858.935 349.283   3
  -3   5 -46 769.867 406.943   3
   5  -2 -46 1550.56 664.650   3
   5  -2 -45-307.071 315.670   3
  -3   5 -45 197.141 270.507   3
  -2  -3 -45-29.3702 145.482   3
  -2  -3 -44 1907.22 500.304   3
   5  -2 -44 1324.36 558.798   3
  -2  -3 -43 1538.32 446.958   3
  -3   5 -43 2060.87 596.603   3
   5  -2 -43 1458.06 587.730   3
   5  -2 -42 2310.80 682.741   3
  -2  -3 -42 2491.81 560.543   3
  -3   5 -42 3546.81 769.602   3
  -3   5 -41 2027.68 572.719   3
   5  -2 -41 1750.22 609.072   3
  -2  -3 -41 400.602 264.297   3
   5  -2 -40 2577.07 730.195   3
  -3   5 -40 2670.09 643.682   3
  -2  -3 -40 1725.75 449.767   3
  -2  -3 -39 1659.70 423.127   3
   5  -2 -39 2524.36 687.941   3
  -3   5 -39 2818.71 619.017   3
  -2  -3 -38 1387.29 369.193   3
  -3   5 -38 1277.83 442.834   3
   5  -2 -38 1627.95 530.571   3
  -3  -2  38 1271.29 308.567   2
  -2  -3 -37 564.099 230.259   3
  -3   5 -37 131.022 217.176   3
  -3  -2  37 610.226 216.395   2
   5  -2 -36 590.092 344.527   3
  -3   5 -36 229.482 166.374   3
  -3  -2  36 472.421 181.778   2
  -2  -3 -36 729.475 263.286   3
   5  -2 -35 1160.13 422.079   3
  -2  -3 -35 1902.62 413.795   3
  -3  -2  35 2197.90 375.745   2
  -3   5 -35 1510.26 396.745   3
  -2   5  34 1612.06 225.243   2
  -3   5 -34 1562.51 404.928   3
   5  -2 -34 1917.01 581.814   3
  -3  -2  34 2754.25 413.415   2
  -2  -3 -34 1291.91 319.359   3
   5  -2 -33 301.106 216.748   3
  -3  -2  33 215.821 145.420   2
  -2  -3 -33 255.304 169.320   3
  -3   5 -33-6.55853 138.923   3
  -2   5  33 183.430 83.1945   2
  -2   5  32 1146.94 216.362   2
   5  -2 -32 1311.60 443.615   3
  -3  -2  32 1567.33 310.280   2
  -2  -3 -32 1231.96 302.136   3
  -3   5 -32 1382.77 364.530   3
  -2   5  31 366.214 178.495   1
  -3   5 -31-98.1802 169.430   3
  -2  -3 -31 170.508 139.921   3
  -3  -2  31 266.526 135.084   2
   5  -2 -31 43.1176 188.761   3
   5  -2 -30 363.524 206.280   3
  -3   5 -30 459.980 126.815   3
  -3  -2  30 465.983 152.813   2
  -2   5  30 317.117 182.868   1
  -2  -3 -30 390.129 174.060   3
  -2   5  29 725.642 206.502   1
  -3   5 -29 598.848 241.873   3
  -2  -3 -29 787.357 235.894   3
  -3  -2  29 451.853 172.135   2
   5  -2 -29 480.727 198.747   3
  -2   5  28 1742.97 312.964   1
   5  -2 -28 1731.62 489.501   3
  -3  -2  28 1211.50 245.832   2
  -2  -3 -28 1803.83 337.196   3
  -3   5 -28 1603.37 360.575   3
  -3  -2  27 1249.85 251.712   2
   5  -2 -27 1057.56 351.485   3
  -2   5  27 1608.58 297.930   1
  -3   5 -27 1025.71 263.821   3
  -2  -3 -27 1726.40 323.000   3
   5  -2 -26 1144.98 359.861   3
  -3  -2  26 833.673 200.603   2
  -2  -3 -26 1213.24 265.798   3
  -3   5 -26 685.984 208.009   3
  -2   5  26 1411.33 285.281   1
   5  -2 -25 4879.38 735.601   3
  -2  -3 -25 4547.42 489.164   3
  -2   5  25 4608.63 465.516   1
  -3   5 -25 5031.69 569.773   3
  -3  -2  25 4478.51 444.557   2
  -2  -3 -24 3479.41 417.490   3
  -3  -2  24 3211.42 378.365   2
  -2   5  24 3215.90 402.027   1
   5  -2 -24 3108.93 569.122   3
  -3   5 -24 3333.53 454.460   3
  -2   5  23 8019.40 591.180   1
   5  -2 -23 7161.84 870.872   3
  -3   5 -23 7804.08 686.471   3
  -3  -2  23 6778.93 529.249   2
  -2  -3 -23 7545.70 606.258   3
  -2   5  22 6267.57 531.694   1
  -3   5 -22 6108.82 591.241   3
  -2  -3 -22 5816.07 520.935   3
   5  -2 -22 6757.87 820.069   3
  -3  -2  22 6043.86 489.848   2
  -2  -3 -21 8772.57 628.929   3
  -3   5 -21 9702.28 719.825   3
  -3  -2  21 9060.61 588.360   2
  -2   5  21 8694.95 617.860   1
   5  -2 -21 8150.29 898.344   3
   5  -2 -20 12909.6 1090.77   3
   5  -3  20 14272.3 524.966   4
  -2  -3 -20 13735.2 775.071   3
  -2   5  20 13918.2 769.469   1
  -3   5 -20 13704.0 829.784   3
  -3  -2  20 12890.3 693.168   2
   5  -3  19 2383.31 217.635   4
  -3   5 -19 2220.12 334.491   3
  -2   5  19 2321.51 316.470   1
   5  -2 -19 2123.64 449.527   3
  -3  -2  19 2223.33 289.920   2
  -2  -3 -19 2228.47 313.931   3
  -2  -3 -18 849.333 185.040   3
   5  -3  18 840.123 132.998   4
   5  -2 -18 1000.79 290.646   3
  -2   5  18 642.434 161.570   1
  -3   5 -18 1123.67 232.641   3
  -3  -2  18 1009.69 194.240   2
  -2   5  17 5293.66 464.991   1
  -2  -3 -17 5751.82 487.890   3
  -3   5 -17 5401.70 478.639   3
   5  -2 -17 4789.13 629.204   3
   5  -3  17 5852.98 337.546   4
  -3  -2  17 5160.04 422.340   2
  -2   5  16 1732.00 265.633   1
   5  -3  16 2417.82 217.033   4
   5  -2 -16 1806.36 377.957   3
  -3   5 -16 2103.01 291.409   3
  -3  -2  16 2187.23 274.664   2
  -2  -3 -16 2132.62 294.852   3
   5  -3  15 139.280 62.0231   4
  -3  -2  15 48.4413 62.2425   2
  -2   5  15 237.346 135.989   1
  -3   5 -15 213.872 112.244   3
  -2  -3 -15 186.311 91.1071   3
   5  -2 -15 120.900 127.573   3
  -3   5 -14 3063.27 333.783   3
  -2  -3 -14 2705.12 338.441   3
   5  -3  14 2784.38 234.164   4
  -3  -2  14 2573.38 285.016   2
  -2   5  14 2825.37 356.887   1
  -2  -3 -13 13818.1 746.947   3
  -2   5  13 13286.9 767.653   1
  -3   5 -13 13962.1 667.036   3
  -3  -2  13 12563.7 613.483   2
   5  -2 -13 14514.6 516.675   4
   5  -3  13 14395.1 528.929   4
  -3   5 -12 5616.23 408.710   3
  -2   5  12 5224.27 480.526   1
   5  -3  12 5227.02 318.740   4
  -2  -3 -12 4877.36 445.718   3
  -2   5  12 4945.62 343.222   3
   5  -2 -12 5239.32 314.179   4
  -3  -2  12 4642.92 384.218   2
  -3  -2  11 5355.06 386.673   2
  -2  -3 -11 4917.06 453.013   3
   5  -2 -11 5267.13 308.215   4
  -2   5  11 4973.87 469.923   1
   5  -2 -11 4700.40 331.547   1
  -2  -3 -11 5478.40 383.036   2
  -2   5  11 4625.95 326.620   3
  -3   5 -11 5602.77 391.566   3
   5  -3  11 5372.84 325.281   4
  -3  -2  10 25395.0 836.184   2
   5  -2 -10 26143.9 688.757   4
  -2  -3 -10 25552.5 826.130   2
   5  -2 -10 25849.6 751.851   1
  -2   5  10 24510.9 1053.64   1
  -2   5  10 25104.4 698.649   3
   5  -3  10 25248.7 699.473   4
  -2  -3 -10 25212.3 1019.13   3
  -3   5 -10 25728.9 803.949   3
   5  -3   9 3555.37 268.569   4
   5  -2  -9 3553.85 268.651   1
  -3   5  -9 3619.48 295.955   3
  -2   5   9 3638.82 248.352   3
  -2  -3  -9 3629.03 314.238   2
  -2  -3  -9 3448.10 382.579   3
  -3  -2   9 3734.41 327.124   2
  -2   5   9 3100.96 372.807   1
   5  -2  -9 3592.77 259.469   4
  -2  -3  -8 26801.3 1044.65   3
  -2  -3  -8 26612.9 846.499   2
  -2   5   8 26702.2 1099.84   1
  -3  -2   8 26400.9 829.896   2
  -3   5  -8 27574.1 760.329   3
   5  -2  -8 26792.6 696.289   4
  -2   5   8 25885.2 626.262   3
   5  -3   8 27144.7 723.798   4
   5  -2  -8 26743.1 704.222   1
   5  -2  -7 8111.72 369.778   1
  -3  -2   7 8049.10 458.281   2
   5  -2  -7 8972.23 402.402   4
  -3   5  -7 8833.31 413.084   3
  -2   5   7 8049.31 616.049   1
   5  -3   7 8535.06 407.391   4
  -2  -3  -7 8130.41 470.382   2
  -3  -2   6 64604.4 1282.98   2
   5  -2  -6 65880.0 1088.63   4
  -2   5   6 63367.5 1728.61   1
   5  -2  -6 63292.6 988.206   1
  -2  -3  -6 64079.4 1319.80   2
   5  -3   6 65037.9 1118.28   4
  -3   5  -6 65466.1 1052.99   3
   5  -3   5 7588.22 383.432   4
   5  -2  -5 6624.05 295.945   1
   5  -2  -5 7274.73 369.014   4
  -3  -2   5 6816.09 421.906   2
  -2   5   5 6888.82 574.761   1
  -3   5  -5 7089.21 329.026   3
  -2  -3  -5 6633.85 424.401   2
  -3   5  -4 6609.93 296.693   3
  -2   5   4 6026.14 531.106   1
  -3  -2   4 6073.04 387.639   2
  -2  -3  -4 6376.50 420.688   2
   5  -2  -4 6565.04 346.722   4
   5  -2  -4 5800.46 249.275   1
   5  -3   4 6375.27 352.624   4
  -2  -3  -3 22657.3 791.207   2
  -3  -2   3 22267.4 736.305   2
  -3   5  -3 21199.0 1016.61   1
  -2   5   3 22724.3 1044.96   1
  -3   5  -3 22062.3 502.295   3
  -2  -3  -2 21411.6 765.207   2
  -3   5  -2 19518.8 983.250   1
  -3  -2   2 21012.1 707.845   2
  -3   5  -2 21014.6 447.938   3
  -2   5   2 20907.2 1009.97   1
  -3   5  -1 39859.3 1378.49   1
  -3  -2   1 39350.9 960.278   2
  -3   5  -1 39591.1 545.552   3
  -2   5   1 40049.7 1405.32   1
  -2  -3  -1 39208.4 1041.45   2
  -3  -2   0 5156.77 392.260   1
  -2  -3   0 5122.11 374.629   2
  -3   5   0 4962.75 478.819   1
  -2   5   0 4789.28 484.662   1
  -3  -2   0 5103.30 345.568   2
  -3   5   0 5128.76 175.433   3
  -3   5   1 101664. 2180.28   1
  -2   5  -1 109522. 1166.64   3
  -3  -2  -1 106007. 1825.74   1
  -2   5  -1 101973. 2310.17   1
  -2  -3   1 105662. 1705.83   2
  -3  -2  -1 105060. 1561.48   2
  -3  -2  -2 47350.0 1054.61   2
  -2   5  -2 47806.4 1568.22   1
  -2  -3   2 48060.9 1159.20   2
  -2   5  -2 49193.3 810.787   3
  -3  -2  -2 47467.3 1231.71   1
  -3   5   2 47598.7 1473.17   1
  -3  -2  -3 24279.4 755.253   2
   5  -3  -3 23042.0 674.938   1
  -2   5  -3 24090.1 1116.51   1
  -2  -3   3 23551.6 814.461   2
  -2   5  -3 25162.2 616.001   3
  -3  -2  -3 23049.4 868.612   1
  -3   5   3 23155.7 1026.56   1
  -3   5   4 6637.06 544.686   1
   5  -3  -4 6236.07 366.062   1
  -2   5  -4 6652.88 336.111   3
  -2  -3   4 6529.15 432.418   2
  -3  -2  -4 6238.54 459.370   1
   5  -3  -4 7594.42 388.223   4
   5  -2   4 7284.03 369.095   4
  -3  -2  -4 6510.41 392.740   2
  -2   5  -4 7029.04 607.043   1
   5  -2   5 44702.2 904.273   4
  -3   5   5 42546.6 1379.56   1
  -3  -2  -5 43578.2 1011.67   2
  -2  -3   5 42514.0 1095.22   2
   5  -3  -5 41485.3 986.337   1
  -2   5  -5 44447.2 909.531   3
   5  -3  -5 45746.8 943.769   4
   5  -2   6 3533.18 256.372   4
  -3   5   6 3068.50 137.532   3
   5  -3  -6 2843.09 264.071   1
  -3  -2  -6 2953.02 261.941   2
  -2   5  -6 3287.42 257.903   3
   5  -3  -6 3485.34 264.608   4
  -3   5   6 3274.28 384.670   1
  -2  -3   6 3216.64 311.826   2
  -2   5  -7 1751.05 202.582   3
  -2  -3   7 1634.07 222.820   2
   5  -3  -7 1608.42 180.947   4
  -3   5   7 1636.05 115.249   3
   5  -2   7 1736.36 182.418   4
  -3   5   7 1466.60 252.717   1
   5  -3  -7 1546.11 203.506   1
  -3  -2  -7 1499.03 189.157   2
  -2  -3   8 10113.1 546.726   2
  -3   5   8 9156.20 305.328   3
   5  -2   8 9790.00 419.108   4
  -3   5   8 8853.97 622.509   1
  -2   5  -8 9207.68 475.366   3
  -3  -2  -8 9501.90 473.183   2
  -3  -2  -8 8610.36 638.621   3
   5  -3  -8 10005.7 442.388   4
   5  -3  -8 9603.29 516.322   1
   5  -3  -9 985.015 141.075   4
  -3  -2  -9 900.587 146.376   2
  -2   5  -9 1128.22 182.573   3
  -2  -3   9 870.171 161.311   2
   5  -2   9 938.707 132.113   4
  -3   5   9 755.518 175.165   1
  -3   5   9 891.170 105.299   3
   5  -3  -9 960.482 164.840   1
  -3  -2  -9 831.226 199.581   3
  -2   5 -10 5337.44 396.473   3
  -3  -2 -10 5298.62 348.728   2
   5  -3 -10 4963.58 396.399   1
   5  -3 -10 5327.13 326.649   4
  -3   5  10 4953.35 455.230   1
  -3   5  10 5730.91 284.628   3
  -2  -3  10 5750.50 421.123   2
  -3  -2 -10 5382.26 514.219   3
   5  -2  10 5499.98 320.141   4
  -3   5  11 45854.6 1382.24   1
   5  -2  11 47939.7 939.766   4
  -3  -2 -11 45505.8 1016.60   2
  -3   5  11 46627.2 864.286   3
   5  -3 -11 48708.9 967.463   4
  -3  -2 -11 48429.1 1528.52   3
  -2   5 -11 45657.6 1186.99   3
  -2  -3  11 45746.1 1194.66   2
   5  -2  12 11259.9 456.918   4
  -3   5  12 11101.2 681.515   1
  -2   5 -12 11786.2 626.491   3
  -3  -2 -12 10549.4 482.990   2
  -3   5  12 11044.2 456.455   3
  -3  -2 -12 11652.8 747.012   3
  -2  -3  12 11371.9 607.501   2
   5  -3 -12 11718.7 478.043   4
  -3   5  13 27721.8 1059.16   1
  -2  -3  13 27250.5 950.192   2
   5  -2  13 28580.4 723.061   4
   5  -3 -13 27759.0 733.766   4
  -3  -2 -13 28462.2 1165.61   3
  -3  -2 -13 26813.8 756.073   2
  -2   5 -13 28024.5 994.373   3
  -2  -3  14 10110.7 586.912   2
   5  -2  14 10808.8 445.274   4
  -2   5 -14 10197.7 621.968   3
  -3   5  14 10139.2 643.562   1
   5  -3 -14 10164.6 444.389   4
  -3  -2 -14 10292.3 694.450   3
  -2  -3  15 5144.66 429.840   2
   5  -3 -15 4604.70 576.655   3
  -3  -2 -15 4678.93 474.680   3
  -3   5  15 4509.99 425.143   1
  -2   5 -15 4725.46 450.500   3
   5  -3 -15 4609.63 297.450   4
  -2   5 -16 27932.3 1103.39   3
  -3  -2 -16 29380.7 1179.33   3
  -2  -3  16 27450.0 990.171   2
   5  -3 -16 29463.8 1492.88   3
  -3   5  16 26997.9 1064.11   1
   5  -3 -16 30040.0 759.689   4
   5  -3 -17 12401.6 486.534   4
  -3  -2 -17 12314.6 766.033   3
   5  -3 -17 11991.0 975.825   3
  -2  -3  17 12034.0 668.345   2
  -2   5 -17 12489.7 757.058   3
  -3   5  17 11174.4 665.223   1
  -3   5  18 3456.80 375.764   1
   5  -3 -18 4090.28 283.091   4
  -2  -3  18 3550.83 371.391   2
  -2   5 -18 3702.76 433.348   3
  -3  -2 -18 3391.78 409.321   3
   5  -3 -18 3649.70 537.222   3
  -3   5  19 4314.84 415.362   1
  -3  -2 -19 5000.46 494.524   3
   5  -3 -19 4143.20 588.347   3
  -2   5 -19 4424.56 485.655   3
   5  -3 -19 5113.19 314.569   4
  -2  -3  19 4697.76 432.301   2
  -3   5  20 12821.3 710.913   1
  -3  -2 -20 12170.0 772.593   3
   5  -3 -20 12149.0 1022.14   3
  -2   5 -20 12652.4 827.738   3
  -2  -3  20 12599.0 713.968   2
   5  -3 -21 1511.66 365.235   3
  -2  -3  21 2153.26 312.461   2
  -2   5 -21 2051.81 350.633   3
  -3  -2 -21 1796.70 309.907   3
  -3   5  21 1869.75 272.703   1
   5  -3 -22 5712.21 718.219   3
  -2  -3  22 5952.32 505.257   2
  -2   5 -22 5951.90 606.935   3
  -3   5  22 6232.01 513.159   1
  -3  -2 -22 5588.68 539.930   3
  -3   5  23 8137.14 597.586   1
  -2   5 -23 9120.96 770.678   3
  -3  -2 -23 8717.47 695.296   3
  -2  -3  23 8606.03 623.551   2
   5  -3 -23 8010.41 895.561   3
  -3  -2 -24 13854.9 876.847   3
  -2  -3  24 13645.1 797.457   2
  -3   5  24 14606.9 786.578   1
  -2   5 -24 13340.3 959.554   3
   5  -3 -24 13969.3 1179.12   3
  -3  -2 -25 77.8380 132.170   3
  -2   5 -25-88.0184 168.294   3
  -2  -3  25 61.9221 97.5479   2
   5  -3 -25-99.3875 153.157   3
  -3   5  25 235.355 156.506   1
  -2   5 -26 333.084 200.964   3
   5  -3 -26 322.008 262.262   3
  -3   5  26 499.712 189.825   1
  -3  -2 -26 73.8130 140.223   3
  -2  -3  26 334.691 152.380   2
   5  -3 -27 14789.0 1308.35   3
  -2  -3  27 14997.2 873.951   2
  -2   5 -27 11745.6 970.252   3
  -3   5  27 14256.7 838.374   1
  -3  -2 -27 13080.4 885.652   3
  -3   5  28 3991.26 462.769   1
   5  -3 -28 3456.26 645.901   3
  -2   5 -28 4011.95 574.710   3
  -3  -2 -28 3559.22 480.120   3
  -2  -3  28 4126.42 467.802   2
  -3   5  29 2076.63 339.923   1
   5  -3 -29 1629.78 452.921   3
  -2  -3  29 1745.63 318.097   2
  -3  -2 -29 1275.11 298.706   3
  -2   5 -29 1590.01 353.954   3
  -3   5  30 5349.64 545.775   1
  -3  -2 -30 4179.50 539.595   3
  -2  -3  30 4230.56 487.993   2
  -2   5 -30 4242.99 622.208   3
   5  -3 -30 5294.89 823.587   3
  -2   5 -31 1052.87 307.418   3
  -2  -3  31 1610.53 314.875   2
  -3  -2 -31 1955.41 386.778   3
  -3   5  31 1898.75 268.609   2
   5  -3 -31 2177.19 537.376   3
  -3  -2 -32 2973.78 481.929   3
  -2  -3  32 3003.12 423.239   2
  -3   5  32 2765.92 311.965   2
  -2   5 -32 2568.03 532.790   3
   5  -3 -32 3176.75 647.933   3
   5  -3 -33 1823.16 527.538   3
  -3  -2 -33 2103.36 407.739   3
  -2  -3  33 2239.08 377.023   2
  -3   5  33 2108.34 278.138   2
  -2   5 -33 2068.32 484.589   3
  -3   5  34 191.437 108.218   2
   5  -3 -34 266.893 202.831   3
  -3  -2 -34 283.053 190.922   3
  -2   5 -34 425.267 305.751   3
  -2  -3  34 43.4497 82.7481   2
  -2   5 -35 2793.24 582.961   3
  -2  -3  35 1961.24 365.720   2
  -3   5  35 2115.30 277.005   2
  -3  -2 -35 2409.78 458.010   3
   5  -3 -35 1537.37 462.138   3
   5  -3 -36 3041.88 692.516   3
  -2   5 -36 2970.21 611.783   3
  -2  -3  36 2527.20 412.920   2
  -3   5  36 2623.39 308.276   2
  -3  -2 -36 3029.24 526.134   3
   5  -3 -37 420.340 288.328   3
  -2   5 -37 797.392 375.134   3
  -3  -2 -37 408.027 213.986   3
  -3  -2 -38 1700.82 415.940   3
   5  -3 -38 1638.26 550.847   3
  -2   5 -38 2042.56 529.386   3
  -2   5 -39 1130.09 430.652   3
   5  -3 -39 943.943 396.292   3
  -3  -2 -39 1517.36 396.789   3
  -3  -2 -40 1433.44 403.874   3
   5  -3 -40 1126.75 485.822   3
  -2   5 -40 1213.67 447.600   3
   5  -3 -41-120.290 271.945   3
  -3  -2 -41 106.259 155.187   3
  -2   5 -42 602.703 324.229   3
  -3  -2 -42 326.897 199.474   3
   5  -3 -43 230.416 272.477   3
  -3  -2 -43 177.414 188.964   3
  -2   5 -43 301.180 222.502   3
  -2   5 -44 104.115 206.792   3
   5  -3 -44-12.4408 234.050   3
  -3  -2 -44-321.184 228.299   3
   5  -3 -45 835.171 444.605   3
  -2   5 -45 413.905 282.595   3
  -3  -2 -45 896.001 337.358   3
  -2   5 -46 71.8311 182.548   3
  -3  -2 -46-354.752 256.238   3
   5  -3 -46 117.588 222.945   3
  -3  -2 -47 290.211 248.619   3
   5  -3 -47 27.2511 215.742   3
  -2   5 -47-62.9947 148.018   3
   5  -3 -48 703.132 435.323   3
  -3  -2 -48-432.916 299.638   3
   5  -3 -49 212.568 351.113   3
  -1  -4 -49 53.8804 134.332   3
  -1  -4 -48 80.9795 158.114   3
   5  -1 -48-895.419 498.816   3
   5  -1 -47-125.369 235.910   3
  -4   5 -47 598.361 379.035   3
  -1  -4 -47 234.754 233.766   3
   5  -1 -46 151.784 222.280   3
  -4   5 -46 276.484 253.564   3
  -1  -4 -46 230.139 224.341   3
  -1  -4 -45 130.221 170.586   3
   5  -1 -45-322.721 325.157   3
  -4   5 -45 534.688 350.827   3
   5  -1 -44 31.6413 175.791   3
  -1  -4 -44 336.338 234.119   3
  -1  -4 -43 19.4141 151.561   3
  -4   5 -43 264.606 220.838   3
   5  -1 -43-310.605 405.990   3
  -1  -4 -42 69.5036 141.633   3
   5  -1 -42-54.8651 170.359   3
  -4   5 -42-411.057 311.723   3
   5  -1 -41 582.969 304.601   3
  -4   5 -41 828.500 335.888   3
  -1  -4 -41 253.038 178.081   3
   5  -1 -40 2017.34 629.711   3
  -4   5 -40 2042.03 491.943   3
  -1  -4 -40 1574.83 404.224   3
  -4   5 -39 234.524 163.444   3
   5  -1 -39-161.925 294.504   3
  -4  -1  39 542.686 203.831   2
  -1  -4 -39 547.843 246.594   3
  -4  -1  38 1110.35 278.541   2
  -1  -4 -38 1786.78 425.456   3
   5  -1 -38 2016.17 616.914   3
  -4   5 -38 1097.63 363.667   3
  -1  -4 -37 987.045 306.969   3
   5  -1 -37 1020.69 434.890   3
  -4  -1  37 1159.26 266.911   2
  -4   5 -37 1136.03 369.244   3
  -4  -1  36-182.077 162.609   2
   5  -1 -36 113.161 187.818   3
  -4   5 -36 10.4041 171.409   3
  -1  -4 -36 45.2548 134.425   3
  -4   5 -35 352.021 182.881   3
  -1  -4 -35 698.669 238.157   3
   5  -1 -35 265.663 240.020   3
  -4  -1  35 787.956 217.026   2
   5  -1 -34 1805.08 546.272   3
  -4   5 -34 1242.47 353.958   3
  -1  -4 -34 1695.68 377.183   3
  -4  -1  34 1632.24 314.028   2
  -1   5  33 523.313 122.091   2
  -1  -4 -33 653.823 250.973   3
  -4  -1  33 423.288 169.513   2
   5  -1 -33 79.7000 207.262   3
  -4   5 -33 739.958 268.521   3
   5  -1 -32 1605.33 508.556   3
  -1   5  32 1423.86 298.517   1
  -4  -1  32 1521.44 296.391   2
  -4   5 -32 1480.56 372.443   3
  -1  -4 -32 1512.80 334.807   3
  -1  -4 -31 2301.86 400.736   3
  -1   5  31 2588.35 387.555   1
  -4  -1  31 2419.47 355.455   2
  -4   5 -31 2471.66 462.844   3
   5  -1 -31 2350.71 608.794   3
  -1   5  30 1143.18 270.247   1
   5  -1 -30 1115.12 427.194   3
  -4  -1  30 994.437 226.618   2
  -1  -4 -30 847.240 245.980   3
  -4   5 -30 746.925 243.764   3
  -4  -1  29 124.905 89.8446   2
  -1  -4 -29 239.444 158.584   3
  -4   5 -29 220.998 125.103   3
   5  -1 -29-177.867 292.929   3
  -1   5  29 153.333 122.382   1
  -1  -4 -28 2190.10 367.198   3
   5  -1 -28 1728.29 483.908   3
  -4  -1  28 2562.79 351.542   2
  -1   5  28 2499.59 375.553   1
  -4   5 -28 2223.39 409.897   3
  -1   5  27 8900.17 673.100   1
  -1  -4 -27 9602.95 721.020   3
  -4   5 -27 9527.53 806.608   3
  -4  -1  27 9319.83 646.594   2
   5  -1 -27 8761.94 1056.31   3
  -4  -1  26 155.939 118.622   2
  -4   5 -26 95.1534 169.821   3
  -1  -4 -26 207.705 145.487   3
   5  -1 -26 38.7775 150.979   3
  -1   5  26 256.415 150.626   1
  -1   5  25 3809.61 446.745   1
   5  -4  25 4129.86 276.724   4
  -4   5 -25 3907.80 507.029   3
  -4  -1  25 4027.85 416.395   2
   5  -1 -25 3777.63 695.038   3
  -1  -4 -25 3801.68 436.265   3
  -4  -1  24 14697.2 775.805   2
  -1   5  24 14497.2 854.930   1
  -1  -4 -24 16156.5 863.551   3
  -4   5 -24 16544.1 989.973   3
   5  -4  24 17112.3 568.555   4
   5  -1 -24 15644.8 1328.07   3
   5  -1 -23 16911.5 1354.66   3
   5  -4  23 18350.6 598.693   4
  -4   5 -23 17564.7 1000.10   3
  -1  -4 -23 16890.9 864.862   3
  -4  -1  23 17541.0 821.966   2
  -1   5  23 16949.0 886.562   1
  -1   5  22 2856.52 379.647   1
  -1  -4 -22 3123.18 368.960   3
  -4  -1  22 2783.49 334.117   2
  -4   5 -22 3286.23 428.943   3
   5  -4  22 3342.63 260.152   4
   5  -1 -22 3467.45 638.789   3
   5  -1 -21-35.5790 175.050   3
  -4   5 -21 56.9240 99.2322   3
  -1   5  21-30.6390 95.5683   1
   5  -4  21-30.9951 40.4407   4
  -1  -4 -21-6.77326 76.4785   3
  -4  -1  21 32.4947 63.9147   2
  -1   5  20 5720.98 513.595   1
   5  -4  20 6066.29 357.527   4
  -4  -1  20 5832.55 445.588   2
  -1  -4 -20 5983.21 486.690   3
  -4   5 -20 6271.09 546.955   3
   5  -1 -20 5879.81 750.897   3
  -1   5  19 3131.56 371.707   1
  -4   5 -19 3404.14 393.597   3
  -4  -1  19 3419.21 339.631   2
   5  -4  19 3450.02 271.988   4
   5  -1 -19 4092.85 639.078   3
  -1  -4 -19 3727.34 373.216   3
  -1   5  18 670.120 149.276   1
  -4   5 -18 980.040 217.964   3
  -4  -1  18 1259.69 217.064   2
   5  -1 -18 635.749 288.774   3
  -1  -4 -18 1031.42 193.174   3
   5  -4  18 940.917 141.745   4
   5  -4  17 1035.99 149.975   4
  -4   5 -17 1105.97 225.605   3
  -1  -4 -17 1080.76 205.644   3
   5  -1 -17 836.772 268.804   3
  -4  -1  17 1199.89 202.928   2
  -1   5  17 846.323 214.338   1
   5  -4  16 3416.19 271.310   4
  -1   5  16 3031.35 357.389   1
  -1  -4 -16 3158.59 327.765   3
  -4   5 -16 3450.74 369.792   3
  -4  -1  16 3495.13 327.320   2
   5  -1 -16 3048.79 480.383   3
  -1   5  15 4127.45 441.142   1
  -4  -1  15 3835.80 345.662   2
  -1  -4 -15 3618.14 348.770   3
  -4   5 -15 4071.08 392.312   3
   5  -4  15 4055.61 294.366   4
   5  -4  14 17745.5 609.881   4
  -1  -4 -14 17266.3 748.641   3
  -1   5  14 17639.4 908.310   1
  -4  -1  14 17185.7 704.832   2
  -4   5 -14 16644.0 767.328   3
  -4   5 -13 24816.4 897.375   3
  -4  -1  13 23603.3 806.673   2
   5  -4  13 22683.9 689.688   4
  -1  -4 -13 24045.2 870.505   3
  -1   5  13 22761.7 1036.77   1
  -1   5  12 4917.70 489.728   1
  -1  -4 -12 4722.21 389.647   3
   5  -4  12 4544.86 314.584   4
  -4   5 -12 5062.93 398.316   3
  -1   5  12 4786.38 396.353   3
  -4  -1  12 5519.76 392.990   2
  -4  -1  11 50499.0 1153.21   2
  -4   5 -11 51598.9 1236.46   3
   5  -4  11 51795.9 1037.54   4
  -1  -4 -11 52052.7 1283.01   3
  -1   5  11 52821.8 1588.93   1
   5  -1 -11 49613.5 897.496   1
  -4  -1  10 7967.16 458.816   2
   5  -4  10 7433.00 396.172   4
   5  -1 -10 7508.24 326.803   1
  -1   5  10 7382.33 598.782   1
  -4   5 -10 7425.52 452.323   3
  -1  -4 -10 7657.63 499.652   3
  -4   5  -9 9377.29 493.176   3
   5  -4   9 9314.60 447.446   4
  -4  -1   9 9015.84 491.706   2
  -1  -4  -9 8437.61 515.058   2
  -1   5   9 8328.30 640.151   1
  -1  -4  -9 8366.72 517.888   3
   5  -1  -9 8401.72 325.846   1
   5  -1  -8 150624. 1298.25   1
  -1  -4  -8 155109. 2206.22   2
  -1  -4  -8 159816. 2274.15   3
  -1   5   8 153848. 2738.17   1
  -4   5  -8 159959. 1965.72   3
   5  -4   8 154964. 1796.97   4
  -4  -1   8 149527. 1901.90   2
   5  -1  -7 12082.3 340.258   1
  -4  -1   7 13073.0 567.183   2
  -1  -4  -7 11628.4 619.121   3
  -1   5   7 12381.4 785.680   1
  -4   5  -7 12523.1 535.514   3
  -1  -4  -7 11973.1 616.409   2
   5  -4   7 12988.4 530.050   4
   5  -1  -6 26800.1 464.799   1
  -4  -1   6 26792.4 787.173   2
  -1   5   6 26457.5 1157.89   1
  -1  -4  -6 26304.6 907.425   2
   5  -4   6 28342.5 764.685   4
  -4   5  -6 27452.6 772.540   3
  -1  -4  -5 29520.4 955.282   2
  -4   5  -5 29739.2 789.173   3
   5  -4   5 30855.8 804.245   4
   5  -1  -5 29041.2 436.215   1
  -4  -1   5 29989.0 825.281   2
  -1   5   5 29972.9 1226.60   1
  -1  -4  -4 257.013 88.9031   2
  -4   5  -4 214.157 74.0651   3
  -4  -1   4 281.806 79.0477   2
  -1   5   4 265.823 135.951   1
  -4   5  -3 5724.83 329.790   3
  -4   5  -3 5514.66 508.410   1
  -1  -4  -3 5393.25 411.869   2
  -1   5   3 5193.19 521.756   1
  -4  -1   3 5563.62 354.500   2
  -1   5   2 10056.5 715.828   1
  -4   5  -2 9326.70 412.398   3
  -4  -1   2 9573.58 453.671   2
  -1  -4  -2 9239.77 537.647   2
  -4   5  -2 9364.51 658.629   1
  -1  -4  -1 543.125 132.525   2
  -4   5  -1 555.530 156.444   1
  -4  -1   1 515.480 115.606   2
  -1   5   1 370.317 129.755   1
  -4   5  -1 590.177 104.068   3
  -4  -1   0 23059.7 697.282   2
  -1   5   0 23704.1 1112.92   1
  -4  -1   0 22317.5 697.552   1
  -4   5   0 23994.7 648.046   3
  -1  -4   0 23288.2 859.183   2
  -4   5   0 22453.1 998.215   1
  -4   5   1 22315.7 989.813   1
  -1  -4   1 22452.8 893.538   3
  -1   5  -1 21728.3 1100.32   1
  -4  -1  -1 22236.5 723.096   1
  -4   5   1 21908.7 605.147   3
  -4  -1  -1 22868.7 692.422   2
  -1  -4   1 22819.4 852.316   2
  -1  -4   2 45790.9 1298.89   3
  -4  -1  -2 48621.1 1004.14   2
   5  -4  -2 47191.8 1202.73   1
  -4   5   2 47485.3 1429.94   1
  -4  -1  -2 49886.3 1105.34   1
  -1   5  -2 50121.4 1652.24   1
  -1  -4   2 47262.4 1232.89   2
  -4  -1  -3 9708.54 502.303   1
  -4  -1  -3 9663.96 447.095   2
  -1  -4   3 9685.43 560.341   2
   5  -4  -3 9988.47 561.620   1
  -4   5   3 10127.9 653.360   1
  -1   5  -3 9289.06 745.937   1
  -1   5  -3 9892.75 514.930   3
   5  -4  -4 634.767 142.180   1
  -1   5  -4 467.737 148.536   1
  -4  -1  -4 590.030 129.731   1
  -1  -4   4 549.756 127.460   2
  -4   5   4 602.929 154.360   1
  -4   5   4 678.387 110.353   3
  -1   5  -4 571.123 132.102   3
  -4  -1  -4 784.602 128.939   2
  -4   5   5 15681.8 510.493   3
  -1  -4   5 15990.1 722.960   2
  -1   5  -5 16419.8 707.684   3
   5  -4  -5 16497.0 588.183   4
  -4  -1  -5 15768.9 562.546   2
  -4   5   5 16441.3 823.881   1
   5  -4  -5 14930.4 711.951   1
  -1   5  -5 15413.0 937.476   1
  -4  -1  -5 16279.4 680.161   1
   5  -4  -6 41008.2 1191.27   1
  -4  -1  -6 41121.6 913.175   2
   5  -4  -6 43103.3 952.589   4
  -4   5   6 41230.2 1300.10   1
  -4  -1  -6 42633.9 1123.09   1
  -1   5  -6 42863.4 1157.53   3
  -4   5   6 43121.5 828.162   3
  -1  -4   6 41083.0 1160.38   2
  -1  -4   7 10092.2 588.839   2
   5  -4  -7 10656.3 477.341   4
  -4  -1  -7 9961.29 449.320   2
   5  -4  -7 9907.72 595.539   1
  -4   5   7 10448.4 653.189   1
  -1   5  -7 9828.89 572.366   3
  -4   5   7 10573.2 415.405   3
  -4  -1  -8 30141.4 782.831   2
  -4   5   8 31116.5 713.879   3
  -4   5   8 28995.6 1075.11   1
  -1  -4   8 29925.1 1013.13   2
  -1   5  -8 30239.0 1010.46   3
   5  -4  -8 30986.1 807.715   4
  -4  -1  -9 160.755 102.566   3
  -4  -1  -9 295.440 79.0599   2
  -1   5  -9 280.652 119.929   3
  -1  -4   9 177.003 95.5738   2
  -4   5   9 237.378 64.6040   3
   5  -4  -9 368.638 108.487   4
  -4   5   9 197.942 93.9419   1
  -1  -4  10 11399.4 634.622   2
  -1   5 -10 11787.8 665.021   3
  -4   5  10 10721.1 651.882   1
  -4   5  10 11897.5 468.854   3
  -4  -1 -10 11790.3 485.719   2
   5  -4 -10 11612.3 496.473   4
  -4  -1 -10 11257.9 785.579   3
  -4   5  11 18124.7 836.566   1
  -1  -4  11 18542.1 806.393   2
  -4   5  11 18788.1 605.504   3
  -4  -1 -11 18786.0 608.822   2
  -1   5 -11 18363.9 854.759   3
  -4  -1 -11 19362.4 1038.51   3
   5  -4 -11 18985.1 637.367   4
  -4  -1 -12 2999.39 237.878   2
   5  -4 -12 2966.09 257.883   4
  -4   5  12 3014.96 341.351   1
  -1  -4  12 3168.82 337.108   2
  -1   5 -12 3312.85 378.669   3
  -4  -1 -12 2969.45 406.145   3
  -1  -4  13 1002.69 205.678   2
   5  -4 -13 1077.11 149.503   4
  -4   5  13 949.239 198.562   1
  -1   5 -13 747.660 203.437   3
  -4  -1 -13 1213.79 261.229   3
  -4  -1 -13 990.874 132.298   2
   5  -4 -14 4786.27 316.607   4
  -4   5  14 5055.19 433.087   1
  -1   5 -14 4421.24 464.966   3
  -1  -4  14 5016.63 434.514   2
  -4  -1 -14 4695.89 277.466   2
  -4  -1 -14 5237.37 542.057   3
  -4   5  15 124.390 73.4071   1
   5  -4 -15 221.176 66.9562   4
   5  -4 -15 207.132 131.582   3
  -1   5 -15 429.410 177.855   3
  -1  -4  15 363.757 139.654   2
  -4  -1 -15 353.276 182.336   3
   5  -4 -16 5836.55 355.631   4
   5  -4 -16 6627.76 679.391   3
  -1   5 -16 6583.52 591.607   3
  -4   5  16 5182.39 451.243   1
  -4  -1 -16 6452.36 602.511   3
  -1  -4  16 5884.20 487.832   2
  -1   5 -17 26545.2 1218.75   3
  -1  -4  17 27043.8 1054.75   2
   5  -4 -17 28163.6 1438.63   3
  -4  -1 -17 27278.3 1234.89   3
   5  -4 -17 27587.6 765.712   4
  -4   5  17 26449.2 987.688   1
   5  -4 -18 30951.3 804.844   4
  -1   5 -18 29083.5 1307.05   3
  -4   5  18 29238.4 1047.07   1
  -1  -4  18 29453.3 1105.61   2
  -4  -1 -18 29167.6 1273.86   3
   5  -4 -18 30423.0 1533.59   3
  -1  -4  19 2495.18 340.800   2
   5  -4 -19 2480.80 229.684   4
  -1   5 -19 2624.39 431.199   3
  -4   5  19 2279.96 302.581   1
  -4  -1 -19 2194.74 363.273   3
   5  -4 -19 1725.67 389.644   3
  -4   5  20 3720.21 377.426   1
   5  -4 -20 3994.05 288.620   4
  -1   5 -20 4349.94 551.783   3
  -4  -1 -20 3770.70 465.213   3
  -1  -4  20 3876.68 421.708   2
   5  -4 -20 3956.24 576.508   3
  -1  -4  21 11425.0 726.074   2
  -1   5 -21 11645.1 904.198   3
   5  -4 -21 11969.0 498.850   4
  -4  -1 -21 11935.5 825.878   3
  -4   5  21 11470.6 665.995   1
   5  -4 -21 11479.6 1004.66   3
  -4  -1 -22 47606.1 1654.67   3
   5  -4 -22 48576.1 2076.24   3
   5  -4 -22 50100.5 1008.83   4
  -4   5  22 44895.2 1354.32   1
  -1  -4  22 45143.3 1457.83   2
  -1   5 -22 44923.3 1782.35   3
  -1  -4  23 17053.5 913.937   2
  -4  -1 -23 16706.0 994.162   3
   5  -4 -23 18986.1 611.695   4
  -1   5 -23 17545.1 1152.83   3
  -4   5  23 16763.2 830.726   1
   5  -4 -23 18723.4 1328.16   3
  -1  -4  24 15469.2 877.216   2
  -1   5 -24 14979.6 1079.07   3
   5  -4 -24 17690.0 588.445   4
  -4   5  24 16970.7 830.395   1
  -4  -1 -24 15310.0 966.401   3
   5  -4 -24 16222.8 1264.74   3
  -1  -4  25 4187.06 466.689   2
  -1   5 -25 3928.34 581.507   3
  -4   5  25 4325.10 439.305   1
  -4  -1 -25 3992.64 502.729   3
   5  -4 -25 4178.34 681.197   3
   5  -4 -26 4106.88 664.001   3
  -4   5  26 4090.19 443.055   1
  -1   5 -26 4051.82 612.544   3
  -1  -4  26 4051.16 471.453   2
  -4  -1 -26 4116.49 529.789   3
  -4   5  27 12518.3 770.434   1
  -1  -4  27 11502.5 795.017   2
   5  -4 -27 11168.3 1123.32   3
  -1   5 -27 11220.2 1017.52   3
  -4  -1 -27 11217.6 853.391   3
   5  -4 -28 3163.17 602.012   3
  -4  -1 -28 3120.80 472.293   3
  -1  -4  28 3191.74 425.571   2
  -4   5  28 3526.43 422.269   1
  -1   5 -28 3412.12 586.253   3
  -4   5  29 777.921 178.793   2
  -1  -4  29 654.288 206.453   2
  -1   5 -29 727.652 292.748   3
   5  -4 -29 687.934 303.808   3
  -4   5  29 623.276 201.132   1
  -4  -1 -29 693.341 227.076   3
  -4  -1 -30 1454.84 336.403   3
  -4   5  30 1234.81 230.412   2
   5  -4 -30 1422.07 410.733   3
  -1   5 -30 1546.54 423.617   3
  -1  -4  30 1605.52 307.721   2
  -4   5  31 3158.00 352.847   2
   5  -4 -31 2872.65 613.875   3
  -1   5 -31 3544.05 638.368   3
  -1  -4  31 3288.45 444.206   2
  -4  -1 -31 3840.48 541.682   3
  -1   5 -32 1350.05 413.290   3
  -4   5  32 1406.23 235.623   2
  -4  -1 -32 1254.83 322.652   3
   5  -4 -32 1371.81 447.165   3
  -1  -4  32 1564.98 325.896   2
  -4   5  33 669.960 170.258   2
  -1  -4  33 481.168 182.812   2
  -4  -1 -33 665.344 246.310   3
  -1   5 -33 841.635 335.283   3
   5  -4 -33 188.554 179.838   3
  -1   5 -34 713.021 309.919   3
  -4  -1 -34 884.763 290.282   3
  -1  -4  34 803.419 249.704   2
  -4   5  34 580.414 163.037   2
   5  -4 -34 775.782 369.362   3
   5  -4 -35 2824.56 668.667   3
  -1   5 -35 3618.04 688.493   3
  -1  -4  35 3514.08 484.599   2
  -4   5  35 3844.77 395.505   2
  -4  -1 -35 3833.34 596.526   3
  -4  -1 -36 1239.79 336.195   3
   5  -4 -36 1220.31 439.753   3
  -1   5 -36 1052.74 398.622   3
  -4   5  36 1168.23 229.434   2
  -4  -1 -37 394.132 250.514   3
  -4   5  37 133.195 90.7285   2
  -1   5 -37 307.209 236.112   3
   5  -4 -37 13.1303 232.112   3
  -4  -1 -38 69.1327 144.897   3
   5  -4 -38-342.649 347.067   3
  -1   5 -39 3128.18 687.531   3
   5  -4 -39 2763.58 695.068   3
  -4  -1 -39 3113.62 565.679   3
  -4  -1 -40 189.961 191.654   3
   5  -4 -40 236.969 276.082   3
  -1   5 -40 277.682 267.257   3
   5  -4 -41 141.079 199.986   3
  -1   5 -41 799.275 415.616   3
  -4  -1 -41 535.865 257.138   3
  -4  -1 -42 838.097 338.834   3
  -1   5 -42 1153.20 458.659   3
   5  -4 -42 793.524 371.032   3
  -1   5 -43 926.286 439.023   3
  -4  -1 -43 1137.77 401.140   3
   5  -4 -43 366.092 267.142   3
  -4  -1 -44 546.521 268.063   3
  -1   5 -44 50.7673 139.130   3
   5  -4 -44 589.048 371.282   3
   5  -4 -45 85.5192 183.013   3
  -4  -1 -45 261.550 187.207   3
  -1   5 -45-88.2778 180.140   3
   5  -4 -46 142.831 142.446   3
  -1   5 -46 494.295 375.810   3
  -4  -1 -46 67.5975 127.364   3
   5  -4 -47 499.402 370.694   3
  -4  -1 -47 45.4069 142.420   3
  -1   5 -47 144.013 194.791   3
   5  -4 -48 2027.03 728.866   3
  -4  -1 -48 1614.20 522.579   3
   5  -4 -49 52.4216 200.618   3
   0  -5 -48 328.798 266.348   3
   0  -5 -47 314.374 266.398   3
   5   0 -47-116.700 257.156   3
  -5   5 -47 618.888 330.210   3
   0  -5 -46 570.596 336.656   3
   5   0 -46 633.284 339.312   3
  -5   5 -46 401.510 328.492   3
   0  -5 -45 254.069 236.244   3
   5   0 -45 461.391 356.549   3
  -5   5 -45 93.0995 185.820   3
  -5   5 -44-149.615 201.509   3
   5   0 -44-335.579 313.018   3
   0  -5 -44 460.254 269.442   3
  -5   5 -43 3180.15 675.267   3
   0  -5 -43 2258.55 556.079   3
   5   0 -43 3090.33 831.135   3
  -5   5 -42 157.987 177.297   3
   0  -5 -42 25.0147 151.322   3
   0  -5 -41 123.367 149.086   3
  -5   5 -41-46.9992 184.987   3
   5   0 -41 28.4704 228.520   3
  -5   5 -40 97.9402 146.761   3
   5   0 -40-131.784 327.695   3
   0  -5 -40-431.688 306.837   3
   5   0 -39-286.923 338.655   3
  -5   5 -39-268.803 264.246   3
   0  -5 -39-135.901 192.759   3
  -5   0  39-55.4054 122.690   2
   5   0 -38-197.105 202.472   3
   0  -5 -38 93.0791 138.444   3
  -5   5 -38 55.6436 109.732   3
  -5   0  38 28.1866 91.1145   2
  -5   5 -37 6424.51 837.063   3
   5   0 -37 7705.16 1222.48   3
   0  -5 -37 5189.05 697.496   3
  -5   0  37 6267.07 638.827   2
   0  -5 -36 3876.42 591.241   3
   5   0 -36 3949.60 864.609   3
  -5   0  36 4393.77 523.303   2
  -5   5 -36 4386.40 675.094   3
   5   0 -35 3832.83 849.668   3
  -5   0  35 2935.43 422.849   2
   0  -5 -35 3165.71 519.157   3
  -5   5 -35 3404.54 591.078   3
  -5   0  34 5256.51 553.217   2
   0  -5 -34 5021.21 633.094   3
  -5   5 -34 5434.00 719.171   3
   5   0 -34 5382.79 956.768   3
   0  -5 -33 1295.18 316.234   3
  -5   5 -33 1131.73 329.521   3
   5   0 -33 1220.90 453.246   3
  -5   0  33 1396.81 289.539   2
  -5   0  32 179.013 122.489   2
   5   0 -32-39.7223 253.411   3
  -5   5 -32 269.732 175.203   3
   0  -5 -32 289.096 179.406   3
   0   5  32 271.820 177.369   1
   5   0 -31 1706.42 507.774   3
  -5   5 -31 2410.86 452.363   3
   0   5  31 1831.18 339.188   1
   0  -5 -31 1426.32 308.656   3
  -5   0  31 1831.86 316.298   2
  -5   5 -30 6218.82 702.451   3
   0   5  30 6307.82 613.211   1
   5   0 -30 6136.85 948.094   3
  -5   0  30 6143.14 556.459   2
   0  -5 -30 6044.34 620.534   3
  -5   0  29 277.227 124.944   2
   0  -5 -29 449.227 188.356   3
  -5   5 -29 579.632 256.297   3
   5   0 -29 102.461 209.800   3
   0   5  29 501.697 206.198   1
  -5   5 -28 2799.05 459.793   3
  -5   0  28 2292.34 328.199   2
   0  -5 -28 1970.18 352.218   3
   0   5  28 2383.45 360.531   1
   5  -5  28 2582.97 214.003   4
   5   0 -28 1470.93 463.036   3
   5   0 -27 663.005 354.452   3
  -5   5 -27 870.891 258.663   3
   5  -5  27 845.665 127.543   4
   0  -5 -27 751.003 204.998   3
   0   5  27 963.682 234.786   1
  -5   0  27 1228.15 234.586   2
  -5   5 -26 397.519 188.708   3
   0   5  26 708.300 208.776   1
   0  -5 -26 408.402 142.102   3
   5   0 -26 235.151 195.234   3
  -5   0  26 712.113 191.915   2
   5  -5  26 650.378 120.093   4
   0   5  25 1170.16 246.117   1
   5   0 -25 577.452 218.049   3
   0  -5 -25 1157.40 239.697   3
  -5   0  25 1046.64 209.509   2
   5  -5  25 1052.83 151.368   4
  -5   5 -25 1237.11 294.321   3
  -5   0  24 745.607 197.406   2
   5  -5  24 690.355 125.448   4
  -5   5 -24 739.413 276.621   3
   0   5  24 771.633 243.800   1
   0  -5 -24 454.746 161.377   3
   5   0 -24 411.032 381.421   3
  -5   5 -23 25471.8 1199.59   3
   0   5  23 25199.0 1103.25   1
   0  -5 -23 23580.8 998.016   3
   5   0 -23 24604.5 1682.47   3
   5  -5  23 25588.9 756.023   4
  -5   0  23 23130.3 942.742   2
   5  -5  22 2702.60 252.748   4
   0   5  22 2946.97 384.121   1
  -5   5 -22 2677.78 161.858   2
  -5   0  22 3220.43 356.568   2
  -5   5 -22 3216.65 432.073   3
   0  -5 -22 3213.93 368.056   3
   5   0 -22 2974.68 631.289   3
   0   5  21 2028.55 319.878   1
   0  -5 -21 2145.36 296.512   3
  -5   0  21 2045.26 286.002   2
   5  -5  21 2141.46 227.329   4
   5   0 -21 1958.75 463.959   3
  -5   5 -21 2355.58 356.782   3
  -5   5 -21 2091.95 155.944   2
   5  -5  20 3026.91 270.423   4
   0  -5 -20 2937.60 327.816   3
  -5   5 -20 3022.05 202.758   2
  -5   5 -20 3077.43 400.483   3
   5   0 -20 2915.09 544.531   3
  -5   0  20 3070.62 331.816   2
   0   5  20 3049.21 376.485   1
  -5   0  19 6877.73 489.764   2
   0   5  19 6956.41 573.704   1
   5   0 -19 6392.46 826.814   3
   5  -5  19 6734.69 401.705   4
   0  -5 -19 6984.02 479.700   3
  -5   5 -19 6053.73 313.585   2
  -5   5 -19 6789.30 569.575   3
  -5   0  18 3007.03 318.306   2
  -5   5 -18 3017.20 230.141   2
   0  -5 -18 2918.25 301.432   3
   5   0 -18 2166.11 486.178   3
   5  -5  18 2951.46 268.598   4
   0   5  18 2636.19 336.041   1
  -5   5 -18 2764.76 361.039   3
   5  -5  17 4215.86 317.454   4
  -5   5 -17 4209.72 437.519   3
   0  -5 -17 3839.90 342.374   3
  -5   5 -17 4093.46 278.991   2
  -5   0  17 4255.27 374.363   2
   0   5  17 4009.45 425.812   1
  -5   5 -16 1070.69 214.306   3
   0  -5 -16 1021.39 176.399   3
   5  -5  16 1083.19 163.365   4
   0   5  16 1005.54 201.462   1
  -5   0  16 795.615 199.909   2
  -5   5 -16 1023.06 145.739   2
  -5   0  15 492.559 146.122   2
   0  -5 -15 345.786 102.957   3
  -5   5 -15 584.022 173.034   3
  -5   5 -15 388.645 95.0210   2
   0   5  15 463.013 178.645   1
   5  -5  15 251.469 89.2660   4
   0   5  14 4433.35 471.542   1
  -5   5 -14 4080.03 413.586   3
  -5   0  14 4646.10 374.722   2
   5  -5  14 3920.65 305.861   4
   0  -5 -14 4152.07 322.848   3
   0  -5 -13 23357.3 756.876   3
   0   5  13 23355.9 1079.22   1
   5  -5  13 24320.0 762.668   4
  -5   0  13 23054.0 826.295   2
  -5   5 -13 24590.4 973.021   3
  -5   5 -12 601.975 174.161   3
  -5   0  12 1107.04 217.945   2
   0   5  12 1372.24 312.090   1
   5  -5  12 708.802 157.585   4
   0  -5 -12 443.694 113.312   3
   5  -5  11 14539.4 587.844   4
   0   5  11 13814.2 829.353   1
  -5   0  11 13472.2 599.437   2
   5   0 -11 14396.3 439.612   1
   0  -5 -11 13151.6 547.521   3
  -5   5 -11 13747.3 704.128   3
   0   5  10 8524.02 657.592   1
   0  -5 -10 7860.17 420.009   3
   5  -5  10 9376.42 477.744   4
   5   0 -10 8969.11 329.400   1
  -5   5 -10 9023.36 565.282   3
  -5   0  10 9062.57 493.751   2
   0   5   9 57102.4 1688.74   1
  -5   0   9 55971.2 1186.05   2
  -5   5  -9 54756.2 1353.78   3
   5  -5   9 56387.6 1179.31   4
   0  -5  -9 54684.9 1103.80   3
   5   0  -9 54640.9 765.379   1
  -5   5  -8 90313.5 1724.15   3
   5  -5   8 91518.4 1496.48   4
  -5   0   8 88148.0 1463.48   2
   0   5   8 89696.7 2143.86   1
   0  -5  -8 88247.1 1411.54   3
   0  -5  -7 5816.97 368.813   3
   0   5   7 5378.72 524.332   1
  -5   0   7 5317.55 380.954   2
   0  -5  -7 5910.61 461.861   2
   5  -5   7 5819.77 380.848   4
  -5   5  -7 6107.41 445.358   3
   0   5   6 323.316 143.223   1
  -5   0   6 405.362 111.645   2
   0  -5  -6 313.656 106.704   2
   5  -5   6 295.607 95.4099   4
  -5   5  -6 386.692 114.340   3
   0  -5  -6 261.803 79.3858   3
  -5   0   5 1385.70 198.803   2
   0  -5  -5 1630.16 261.460   2
   0   5   5 1648.27 324.452   1
   5   0  -5 1377.62 153.555   1
  -5   5  -5 1265.39 217.673   3
   5   0  -4 20506.9 504.786   1
   0  -5  -4 21570.0 878.625   2
  -5   0   4 22941.5 711.956   2
  -5   5  -4 21536.8 819.644   3
   0   5   4 21271.8 1066.41   1
   0   5   3 13248.5 847.077   1
  -5   5  -3 12834.1 746.065   1
   5   0  -3 12455.1 341.428   1
   0  -5  -3 12281.7 668.856   2
  -5   0   3 13032.7 538.818   2
  -5   5  -3 12383.6 619.521   3
   0   5   2 53984.1 1705.05   1
  -5   5  -2 50902.0 1482.50   1
  -5   5  -2 52340.1 1261.76   3
   0  -5  -2 52212.9 1376.31   2
  -5   0   2 53840.7 1056.32   2
   5   0  -2 51123.1 602.270   1
   0  -5  -1 40859.9 1212.29   2
   0   5   1 42627.9 1521.81   1
   0  -5  -1 39969.0 1039.19   3
  -5   5  -1 38932.8 1277.06   1
  -5   0   1 40906.8 912.544   2
  -5   5  -1 38287.4 1066.28   3
  -5   5   0 2646.66 332.434   1
   0  -5   0 3112.24 282.035   3
   5   0   0 2996.22 129.650   1
  -5   0   0 3421.18 264.374   2
   0   5   0 3143.15 419.987   1
   0  -5   0 2968.27 340.408   2
   0  -5   1 11821.7 662.027   2
   5   0   1 11950.4 269.489   1
   0  -5   1 12346.8 563.989   3
  -5   5   1 11668.4 693.519   1
  -5   0  -1 11072.3 415.743   1
  -5   0  -1 11915.6 480.943   2
   0   5  -1 11762.4 806.952   1
  -5   0  -2 32283.1 751.358   1
   0  -5   2 33446.1 924.726   3
   0  -5   2 30831.6 1061.31   2
   5   0   2 32940.1 476.339   1
  -5   5   2 31564.0 1126.39   1
  -5   0  -2 31022.1 774.353   2
   0   5  -2 31975.7 1362.56   1
  -5   5   3 4316.50 409.881   1
  -5   0  -3 4890.22 304.468   2
   0  -5   3 4823.31 349.288   3
  -5   0  -3 4573.70 299.973   1
   0  -5   3 4755.24 419.226   2
   0   5  -3 4021.90 481.039   1
   5   0   3 5112.39 199.409   1
   0  -5   4 233.607 87.6909   3
  -5   0  -4 306.218 82.0210   2
   5   0   4 348.118 60.1707   1
   0  -5   4 292.956 110.361   2
  -5   5   4 232.924 81.2208   1
  -5   0  -4 260.738 77.7557   1
   0   5  -4 233.452 112.135   1
   0  -5   5 60165.7 1487.09   2
  -5   0  -5 60486.6 1051.40   2
  -5   0  -5 57423.0 1154.67   1
   0   5  -5 60669.3 1897.27   1
  -5   5   5 58091.8 1347.39   3
  -5   5   5 58912.2 1497.13   1
   5   0   5 61925.9 797.040   1
   0   5  -6 128.098 85.4717   3
   5   0   6 234.164 72.9515   1
  -5   5   6 140.871 91.3895   1
   0  -5   6 199.552 142.946   2
  -5   5   6 63.9201 46.4334   3
  -5   0  -6 169.740 63.8571   2
   0   5  -6 3.93004 73.0947   1
  -5   0  -6 77.1918 48.3727   1
   0   5  -7 102922. 2188.13   3
   0  -5   7 98946.2 1936.61   2
   5   0   7 106074. 1200.87   1
  -5   0  -7 99497.1 1348.75   2
  -5   5   7 93055.8 1664.19   3
  -5   5   7 96552.8 1894.26   1
  -5   0  -7 96618.6 1576.94   1
   5   0   8 2736.21 212.202   1
   0  -5   8 2634.90 322.474   2
  -5   0  -8 2228.04 199.351   2
  -5   5   8 2321.91 296.179   1
   5   0   8 2496.05 182.850   2
   0   5  -8 2299.26 341.034   3
  -5   5   8 2282.06 261.938   3
  -5   5   9-75.0493 90.5088   1
   0   5  -9-31.2826 86.5973   3
   0  -5   9 42.1823 60.4730   2
  -5   0  -9 97.3065 45.4423   2
  -5   0  -9-105.690 184.981   3
   5   0   9 39.7213 35.1143   1
   5   0   9 50.1199 36.4470   2
  -5   0 -10 1914.91 186.971   2
  -5   5  10 1952.64 260.611   1
   0   5 -10 2209.91 340.945   3
  -5   0 -10 2077.21 367.399   3
   0  -5  10 2072.80 294.427   2
   5   0  10 1823.59 148.016   2
  -5   5  11 16399.4 756.451   1
  -5   0 -11 16562.4 541.912   2
   0  -5  11 16721.4 819.674   2
   0   5 -11 17490.1 962.028   3
   5   0  11 15105.3 416.326   2
  -5   0 -11 16008.8 1010.21   3
   5   0  12 3964.01 201.731   2
  -5   0 -12 4086.94 269.472   2
   0  -5  12 3714.66 390.858   2
  -5   5  12 4211.66 384.118   1
   0   5 -12 3817.75 464.115   3
  -5   0 -12 4144.03 515.665   3
  -5   0 -13 35.7488 119.316   3
  -5   5  13 41.3813 72.2524   1
   5   0  13 118.298 40.4398   2
   0   5 -13 104.467 152.544   3
  -5   0 -13 103.643 50.8844   2
   0  -5  13 260.555 162.141   2
  -5   0 -14 36907.1 1504.76   3
  -5   0 -14 35746.5 723.698   2
  -5   5  14 36230.7 1109.17   1
   0   5 -14 38347.6 1495.28   3
   0  -5  14 37060.8 1255.42   2
   0  -5  15 2410.54 334.142   2
  -5   5  15 1841.43 246.077   1
  -5   0 -15 2314.89 169.922   2
   0   5 -15 2030.43 363.554   3
   5  -5 -15 2500.47 402.820   3
  -5   0 -15 2645.81 425.639   3
   5  -5 -16 397.379 165.858   3
  -5   5  16 314.773 113.708   1
   0  -5  16 732.003 209.631   2
   0   5 -16 451.935 195.860   3
  -5   0 -16 412.393 187.821   3
   0   5 -17 22173.9 1207.40   3
  -5   5  17 22798.0 877.908   1
   0  -5  17 22872.8 1009.49   2
  -5   0 -17 22018.3 1167.35   3
   5  -5 -17 24627.2 1309.35   3
  -5   5  18-46.7133 67.7442   1
   5  -5 -18-49.8848 144.318   3
   0  -5  18 61.3011 113.213   2
  -5   0 -18 26.6319 94.4296   3
   0   5 -18-1.51474 116.443   3
   0   5 -19 2403.35 431.857   3
   0  -5  19 2438.72 342.332   2
   5  -5 -19 1910.06 392.157   3
  -5   5  19 2673.70 310.620   1
  -5   0 -19 2179.51 370.053   3
   5  -5 -20 12434.2 535.374   4
   0  -5  20 12795.8 788.063   2
   0   5 -20 12467.7 982.730   3
  -5   5  20 11857.7 661.791   1
   5  -5 -20 12707.3 1001.48   3
  -5   0 -20 11659.3 857.197   3
   5  -5 -21 31210.0 1598.40   3
  -5   5  21 29481.3 1038.52   1
   0  -5  21 28602.9 1188.25   2
  -5   0 -21 30146.9 1378.27   3
   0   5 -21 28048.5 1488.10   3
   5  -5 -21 29411.5 822.479   4
   0  -5  22 565.594 196.581   2
  -5   5  22 479.688 173.389   1
   5  -5 -22 513.370 113.442   4
   5  -5 -22 952.423 309.307   3
   0   5 -22 655.842 299.279   3
  -5   0 -22 416.347 188.007   3
  -5   5  23 3147.17 353.195   1
   5  -5 -23 3268.72 541.040   3
   5  -5 -23 3406.58 276.338   4
   0  -5  23 3469.34 422.906   2
  -5   0 -23 3161.02 440.124   3
   0   5 -23 3158.50 530.922   3
  -5   0 -24 1287.32 332.742   3
   0  -5  24 1103.26 256.581   2
  -5   5  24 1538.00 267.371   1
   5  -5 -24 702.389 313.392   3
   5  -5 -24 1199.63 163.069   4
   0   5 -24 1148.89 365.393   3
   5  -5 -25 13585.2 533.564   4
  -5   5  25 13379.3 767.600   1
  -5   0 -25 11959.5 890.435   3
   0   5 -25 11423.8 1037.40   3
   0  -5  25 11953.5 806.715   2
   5  -5 -25 12889.1 1127.31   3
  -5   5  26 1108.69 239.684   1
  -5   0 -26 1133.02 297.875   3
   0   5 -26 1174.95 368.718   3
   5  -5 -26 1344.80 385.333   3
   0  -5  26 780.652 239.516   2
   5  -5 -26 939.853 142.133   4
   0  -5  27 2918.76 408.776   2
   5  -5 -27 3525.00 608.312   3
   5  -5 -27 3388.92 258.093   4
  -5   0 -27 2461.98 419.841   3
  -5   5  27 3286.42 404.017   1
  -5   5  27 3062.95 355.624   2
   0   5 -27 3334.14 608.987   3
   0  -5  28 101.462 108.839   2
   0   5 -28 363.052 269.257   3
  -5   0 -28-31.7374 123.162   3
  -5   5  28 12.3549 63.0389   2
   5  -5 -28 17.1822 136.519   3
   5  -5 -28 54.2485 46.6650   4
  -5   0 -29 1380.42 331.705   3
   0  -5  29 1006.98 245.533   2
   0   5 -29 1317.23 384.690   3
  -5   5  29 1310.94 233.357   2
   5  -5 -29 1179.21 378.080   3
  -5   5  30 67.7566 74.6655   2
   0   5 -30-26.3380 157.417   3
   5  -5 -30-101.526 206.844   3
   0  -5  30 18.5024 93.6308   2
  -5   0 -30-41.8536 130.236   3
  -5   5  31 66.1053 74.4669   2
   0  -5  31-103.549 99.1340   2
  -5   0 -31-24.4889 154.028   3
   0   5 -31 56.7785 229.796   3
   0   5 -32 4337.97 732.257   3
  -5   5  32 5062.95 470.611   2
   0  -5  32 5117.05 577.188   2
   5  -5 -32 5298.73 816.871   3
  -5   0 -32 4720.02 608.102   3
   0   5 -33-116.870 132.231   3
  -5   0 -33 69.5482 134.093   3
   0  -5  33 75.7085 110.999   2
   5  -5 -33-150.206 182.834   3
  -5   5  33 53.6763 96.3688   2
   0   5 -34 56.4668 143.182   3
   0  -5  34 944.017 243.367   2
  -5   5  34 790.299 196.873   2
   5  -5 -34 414.088 280.489   3
  -5   0 -34 1018.36 323.093   3
   0   5 -35 1108.80 400.633   3
  -5   5  35 555.845 168.846   2
   5  -5 -35 662.266 328.726   3
  -5   0 -35 721.745 288.609   3
   0   5 -36 1888.33 540.494   3
   5  -5 -36 1454.21 480.078   3
  -5   0 -36 2174.10 461.182   3
  -5   5  36 1758.11 288.993   2
   0   5 -37 1599.06 519.816   3
  -5   5  37 1017.57 223.675   2
  -5   0 -37 1302.33 393.680   3
   5  -5 -37 1190.79 433.036   3
  -5   5  38 309.321 140.977   2
   0   5 -38 95.4086 178.199   3
  -5   0 -38 341.593 223.555   3
   5  -5 -38 251.432 219.977   3
   5  -5 -39 476.337 288.198   3
  -5   0 -39 940.443 323.085   3
   0   5 -39 1208.28 474.873   3
  -5   0 -40 56.9398 168.486   3
   0   5 -40 359.591 282.218   3
   5  -5 -40-160.243 255.458   3
   0   5 -41-339.819 336.340   3
  -5   0 -41-41.5946 171.900   3
   5  -5 -41-79.5955 195.539   3
  -5   0 -42-235.204 197.287   3
   0   5 -42-88.6181 207.662   3
   5  -5 -42-210.068 244.830   3
   0   5 -43 831.234 431.421   3
   5  -5 -43 612.995 387.689   3
  -5   0 -43 676.419 320.204   3
   5  -5 -44-105.089 195.725   3
  -5   0 -44-90.0346 210.845   3
   5  -5 -45 712.498 478.100   3
  -5   0 -45 334.213 256.236   3
   0   5 -45 493.264 335.401   3
   0   5 -46 539.646 367.357   3
   5  -5 -46 371.522 343.804   3
  -5   0 -46 216.568 217.513   3
  -5   0 -47-515.453 257.591   3
   0   5 -47-61.7225 210.818   3
   5  -5 -47-27.2236 173.626   3
   5  -5 -48 215.479 282.431   3
   5   1 -47 354.301 376.511   3
   5   1 -46 272.779 300.479   3
   1  -6 -46 142.410 184.544   3
  -6   5 -46 323.026 246.152   3
   1  -6 -45 3351.49 701.422   3
   5   1 -45 2624.42 793.047   3
  -6   5 -45 3021.43 681.960   3
  -6   5 -44 1370.00 452.722   3
   5   1 -44 391.828 353.730   3
   1  -6 -44 638.646 307.336   3
  -6   5 -43 331.615 258.428   3
   5   1 -43 70.1796 227.191   3
   1  -6 -43 261.879 225.597   3
  -6   5 -42 1976.37 502.406   3
   1  -6 -42 1849.73 490.186   3
   5   1 -42 1540.15 595.442   3
   5   1 -41 168.957 299.861   3
   1  -6 -41 23.8083 109.198   3
  -6   5 -41 112.156 154.608   3
   1  -6 -40 2473.74 538.206   3
   5   1 -40 2858.56 824.853   3
  -6   1  40 2270.03 402.315   2
  -6   5 -40 2691.90 574.089   3
  -6   5 -39 207.725 139.884   3
   5   1 -39 194.579 218.865   3
  -6   1  39 522.856 201.292   2
   1  -6 -39 641.507 257.864   3
   1  -6 -38 1550.11 402.081   3
  -6   1  38 1942.70 356.453   2
   5   1 -38 1643.70 595.326   3
  -6   5 -38 2063.12 479.878   3
   1  -6 -37 571.503 244.979   3
   5   1 -37 794.240 414.636   3
  -6   1  37 498.574 211.163   2
  -6   5 -37 676.450 306.247   3
   5   1 -36 3352.42 793.002   3
   1  -6 -36 2753.95 510.736   3
  -6   1  36 3183.88 447.636   2
  -6   5 -36 3534.86 619.722   3
   5   1 -35 1929.64 619.752   3
  -6   5 -35 1681.40 422.228   3
   1  -6 -35 1612.70 380.706   3
  -6   1  35 2227.90 370.197   2
  -6   1  34 583.120 202.602   2
  -6   5 -34 395.319 231.579   3
   5   1 -34 446.083 315.654   3
   1  -6 -34 272.312 174.224   3
  -6   1  33 552.551 188.047   2
   1  -6 -33 411.748 189.709   3
   5   1 -33 282.594 208.756   3
   5   1 -32 9.87694 312.403   3
   1   5  32 674.874 240.905   1
   1  -6 -32 249.362 135.146   3
  -6   5 -32 116.070 162.758   3
  -6   1  32 406.276 161.758   2
  -6   1  31 168.791 106.961   2
  -6   5 -31 474.408 218.208   3
   5   1 -31-34.5534 317.863   3
   1  -6 -31 135.737 87.3277   3
   1   5  31 187.759 147.535   1
   5   1 -30 377.267 280.553   3
  -6   5 -30 168.237 131.790   3
  -6   1  30 322.770 145.047   2
   1  -6 -30 35.1974 112.378   3
   1   5  30 214.363 137.333   1
  -6   5 -29 639.483 267.850   3
   5   1 -29 321.811 264.640   3
  -6   1  29 717.028 190.244   2
   1  -6 -29 509.383 181.625   3
   1   5  29 821.541 246.292   1
   5  -6  28 274.125 84.1270   4
   1   5  28 418.068 169.597   1
  -6   5 -28 368.816 219.789   3
   1  -6 -28 234.456 140.939   3
  -6   1  28 297.626 154.798   2
   5   1 -28-47.9825 195.055   3
   5  -6  27 7176.99 409.801   4
   1   5  27 7269.35 620.943   1
   5   1 -27 6118.66 924.166   3
  -6   1  27 7081.60 570.973   2
  -6   5 -27 6953.32 703.783   3
   1  -6 -27 5941.45 578.315   3
  -6   5 -26 1155.64 328.075   3
   5   1 -26 1169.40 468.421   3
   1   5  26 1171.34 279.299   1
   5  -6  26 983.764 154.820   4
  -6   1  26 1225.93 250.533   2
   1  -6 -26 1054.34 236.372   3
   5   1 -25 976.581 393.966   3
  -6   5 -25 829.538 250.018   3
   1  -6 -25 605.757 189.368   3
  -6   1  25 1060.72 236.497   2
   5  -6  25 966.088 159.913   4
   1   5  25 993.625 259.219   1
  -6   1  24 17695.8 863.323   2
   1  -6 -24 18381.3 918.673   3
   1   5  24 18700.5 973.191   1
   5   1 -24 18222.8 1535.60   3
  -6   5 -24 18177.9 1064.59   3
   5  -6  24 19204.9 700.615   4
   1   5  23 1012.38 257.008   1
   1  -6 -23 734.437 198.410   3
   5   1 -23 794.851 387.873   3
  -6   5 -23 862.553 280.124   3
   5  -6  23 640.276 138.008   4
  -6   1  23 1036.40 251.948   2
   1  -6 -22 17558.1 843.037   3
  -6   1  22 18606.1 863.780   2
  -6   5 -22 18596.7 1042.96   3
   5   1 -22 16855.5 1436.21   3
   5  -6  22 18667.4 713.364   4
   1   5  22 19423.9 970.290   1
   5   1 -21 2341.61 549.430   3
  -6   1  21 2249.46 306.053   2
   1   5  21 2302.75 354.714   1
  -6   5 -21 2313.67 119.597   2
  -6   5 -21 2576.21 394.089   3
   5  -6  21 2528.66 270.733   4
   1  -6 -21 2129.13 286.548   3
  -6   5 -20 4440.41 491.938   3
  -6   1  20 4467.16 406.534   2
   5   1 -20 4302.51 689.114   3
  -6   5 -20 4523.30 214.018   2
   5  -6  20 4563.08 356.485   4
   1  -6 -20 4023.14 372.426   3
   1   5  20 4672.16 470.509   1
  -6   5 -19 614.140 179.558   3
   5  -6  19 627.128 135.045   4
  -6   5 -19 731.303 100.347   2
  -6   1  19 572.539 154.567   2
   1  -6 -19 737.244 154.238   3
   1   5  19 298.010 130.104   1
  -6   1  18 3001.38 324.330   2
   1  -6 -18 3213.44 309.247   3
   1   5  18 3050.34 382.229   1
  -6   5 -18 2983.17 221.016   2
  -6   5 -18 3472.57 426.291   3
   5  -6  18 3392.67 304.857   4
  -6   5 -17 2398.57 345.258   3
   1   5  17 2066.80 305.337   1
  -6   1  17 2489.18 297.782   2
  -6   5 -17 2582.32 222.729   2
   5  -6  17 2556.22 264.697   4
   1  -6 -17 2350.13 259.824   3
   5  -6  16 1717.57 231.811   4
  -6   5 -16 1777.36 193.108   2
   1  -6 -16 1923.47 227.384   3
   1   5  16 1546.70 275.715   1
  -6   1  16 2144.88 274.556   2
  -6   5 -16 1675.33 295.723   3
   1   5  15 14900.4 850.510   1
  -6   1  15 14867.5 692.660   2
   1  -6 -15 14822.3 585.421   3
  -6   5 -15 14203.3 558.528   2
  -6   5 -15 15289.1 858.466   3
   1   5  14 3174.98 406.653   1
  -6   5 -14 3296.41 397.646   3
  -6   1  14 3261.25 331.591   2
   1  -6 -14 3119.37 262.533   3
   1   5  13 22438.6 1056.33   1
   1  -6 -13 20631.8 638.979   3
  -6   1  13 22099.3 817.476   2
  -6   5 -13 21349.8 999.570   3
  -6   5 -12 4041.53 439.021   3
   1   5  12 4575.01 493.031   1
  -6   1  12 4639.89 378.832   2
   1  -6 -12 4310.25 281.707   3
  -6   1  11 24474.2 840.227   2
   1  -6 -11 21989.3 601.191   3
  -6   5 -11 22896.9 1017.06   3
   1   5  11 23348.7 1101.88   1
   1  -6 -10 14247.7 464.795   3
  -6   5 -10 14927.0 822.282   3
   1   5  10 15347.4 889.418   1
  -6   1  10 14886.2 647.786   2
   1  -6  -9 1628.70 152.384   3
  -6   1   9 1930.39 241.465   2
   1   5   9 1588.30 285.247   1
  -6   5  -9 1761.83 290.322   3
  -6   1   8 5384.05 377.868   2
   1   5   8 5214.62 523.138   1
  -6   5  -8 5257.82 481.814   3
   1  -6  -8 4766.00 244.188   3
   1   5   7 1119.32 229.232   1
   1  -6  -7 1216.88 121.526   3
  -6   1   7 1200.81 173.647   2
  -6   5  -7 1400.27 248.016   3
   1   5   6 6150.71 576.138   1
   1  -6  -6 5828.21 266.901   3
  -6   5  -6 6286.44 523.481   3
  -6   1   6 6135.16 389.240   2
   5   1  -6 5998.38 406.367   1
  -6   5  -5 2121.85 301.074   3
   1  -6  -5 2181.34 171.548   3
   1   5   5 2192.24 344.600   1
   5   1  -5 2298.60 239.114   1
  -6   1   5 2454.62 245.564   2
  -6   5  -4 4776.21 454.997   3
   1  -6  -4 4313.35 258.417   3
   1   5   4 4177.62 491.595   1
  -6   1   4 4667.51 334.619   2
   5   1  -4 4099.29 302.400   1
   1   5   3 24507.5 1160.58   1
   1  -6  -3 24845.5 1011.01   2
  -6   1   3 25584.9 761.974   2
   1  -6  -3 23914.2 635.915   3
  -6   5  -3 23278.6 983.140   1
   5   1  -3 24964.2 717.668   1
  -6   5  -3 24140.2 1026.54   3
   1   5   2 4235.39 492.746   1
   1  -6  -2 4332.03 256.147   3
   1  -6  -2 4799.62 441.817   2
  -6   1   2 5355.32 347.440   2
  -6   5  -2 4488.14 425.467   1
   5   1  -2 4617.11 296.495   1
  -6   5  -1 28125.3 1065.19   1
  -6   1   1 30196.5 808.996   2
   1   5   1 30651.1 1316.85   1
   5   1  -1 29448.5 739.850   1
   1  -6  -1 30058.0 682.484   3
   1  -6  -1 31496.9 1135.15   2
   1  -6   0 48452.7 1406.82   2
   1   5   0 51392.6 1726.93   1
   5   1   0 50353.4 931.635   1
  -6   5   0 48408.8 1368.80   1
  -6   1   0 50643.0 1021.99   2
   1  -6   1 15238.6 798.274   2
   1   5  -1 15002.0 930.360   1
  -6   5   1 14103.9 729.705   1
  -6   1  -1 15286.1 559.261   2
   1  -6   1 13706.2 487.869   3
   5   1   1 14958.5 504.637   1
  -6   1  -2 16808.4 437.567   1
  -6   5   2 15536.3 759.905   1
   1  -6   2 16954.8 527.702   3
   5   1   2 17059.9 536.245   1
  -6   1  -2 17581.0 588.981   2
   1   5  -2 17222.9 1010.85   1
   1  -6   2 17917.6 864.843   2
  -6   5   3 7397.36 519.483   1
  -6   1  -3 7281.02 321.853   1
   1  -6   3 7978.92 372.521   3
  -6   1  -3 7361.30 378.920   2
   1  -6   3 7395.04 561.685   2
   1   5  -3 7832.03 691.786   1
   5   1   3 7684.12 352.902   1
   5   1   4 10463.7 414.934   1
   1   5  -4 10236.9 792.501   1
   1  -6   4 10453.8 659.369   2
  -6   1  -4 10284.4 413.216   1
  -6   1  -4 9597.12 428.585   2
  -6   5   4 9676.40 587.996   1
   1  -6   4 10276.0 441.055   3
  -6   1  -5 6204.08 331.654   1
   1  -6   5 6155.77 512.812   2
  -6   1  -5 6421.22 341.068   2
   1  -6   5 6071.07 352.261   3
  -6   5   5 5695.21 447.599   1
   5   1   5 6045.90 324.326   1
   1   5  -5 6085.22 621.193   1
  -6   1  -6 50462.4 988.621   1
   5   1   6 52997.8 959.886   1
   1   5  -6 52079.5 1816.95   1
  -6   5   6 50417.1 1323.53   1
  -6   1  -6 51155.3 951.465   2
   1  -6   6 51173.3 1478.84   2
  -6   1  -7 1663.97 183.839   1
  -6   5   7 1669.28 232.688   1
  -6   1  -7 1718.37 176.853   2
   1  -6   7 1783.89 287.928   2
   5   1   7 1704.76 175.930   1
   1   5  -7 1407.09 296.024   1
   1  -6   8 14065.9 787.589   2
   5   1   8 13878.4 510.070   1
  -6   5   8 13468.2 663.598   1
  -6   1  -8 13712.1 483.753   2
   1  -6   9 7678.52 583.221   2
   5   1   9 8067.92 399.011   1
  -6   1  -9 7816.01 363.372   2
   1   5  -9 7553.11 708.632   3
  -6   5   9 7609.25 490.787   1
  -6   1  -9 7564.46 741.565   3
   5   1  10 8191.19 409.321   1
   1   5 -10 7915.90 735.862   3
  -6   1 -10 7904.41 363.527   2
  -6   5  10 7349.75 483.113   1
   1  -6  10 7877.08 599.931   2
  -6   1 -10 8020.86 771.998   3
  -6   5  11 11141.2 582.991   1
   5   1  11 11793.4 498.038   1
   1  -6  11 10975.9 698.192   2
   1   5 -11 11148.2 880.423   3
  -6   1 -11 10839.0 420.194   2
  -6   1 -11 11240.8 897.359   3
   5   1  12 9122.81 456.956   1
   1  -6  12 8404.40 621.856   2
   1   5 -12 9475.56 820.918   3
  -6   1 -12 9193.30 382.864   2
   5   1  12 9340.91 368.251   2
  -6   1 -12 8767.63 794.558   3
  -6   5  12 9092.10 529.104   1
   1  -6  13 814.564 206.743   2
  -6   1 -13 745.282 110.635   2
   1   5 -13 563.901 191.467   3
   5   1  13 826.932 148.118   1
  -6   1 -13 578.832 203.427   3
  -6   5  13 613.044 130.406   1
   5   1  13 685.721 97.8810   2
   5   1  14 4359.83 341.208   1
   1  -6  14 3462.74 403.230   2
  -6   5  14 3904.07 339.749   1
   1   5 -14 3953.06 539.346   3
  -6   1 -14 3826.04 516.173   3
   5   1  14 3667.07 218.113   2
  -6   1 -14 3842.92 238.772   2
   1   5 -15 3822.22 550.714   3
  -6   5  15 3731.38 333.083   1
   5   1  15 3914.71 337.770   1
  -6   1 -15 3549.10 221.337   2
   5   1  15 3482.30 202.758   2
  -6   1 -15 3675.18 513.066   3
   1  -6  15 3408.78 405.100   2
  -6   1 -16 2028.17 138.730   2
   1  -6  16 2241.00 332.598   2
  -6   5  16 1883.02 244.555   1
  -6   1 -16 2280.68 422.596   3
   5  -6 -16 2218.33 380.760   3
   5   1  16 2788.65 283.821   1
   5   1  16 2401.09 163.062   2
   1   5 -16 2486.26 453.912   3
   1   5 -17 4587.05 600.487   3
  -6   5  17 4267.62 368.483   1
   1  -6  17 4816.40 487.189   2
  -6   1 -17 4695.01 572.005   3
   5   1  17 4612.60 377.599   1
   5   1  17 4082.36 199.939   2
   5  -6 -17 5077.05 572.980   3
  -6   5  18 1578.59 241.710   1
   1  -6  18 1727.17 295.010   2
   5  -6 -18 1537.25 325.796   3
   5   1  18 1502.55 112.931   2
   1   5 -18 1481.06 361.681   3
  -6   1 -18 1829.90 384.477   3
   1  -6  19 930.864 225.061   2
   1   5 -19 608.507 246.378   3
  -6   5  19 810.991 176.015   1
  -6   1 -19 291.804 154.473   3
   5   1  19 680.569 68.4529   2
   5  -6 -19 522.001 208.890   3
  -6   5  20 3046.69 323.621   1
  -6   1 -20 2398.55 420.186   3
   5  -6 -20 2971.97 480.582   3
   1   5 -20 2748.27 507.654   3
   1  -6  20 2730.46 378.028   2
  -6   5  21 3093.72 323.130   1
   1  -6  21 2852.75 396.462   2
   1   5 -21 2626.43 505.041   3
   5  -6 -21 3547.53 534.995   3
  -6   1 -21 3565.08 498.794   3
  -6   5  22 11633.5 659.896   1
   1   5 -22 11129.8 1051.81   3
   1  -6  22 11483.8 797.121   2
   5  -6 -22 12304.2 1009.82   3
  -6   1 -22 10720.4 872.486   3
  -6   5  23 25056.1 1000.29   1
   1  -6  23 21803.2 1098.27   2
   5  -6 -23 24130.0 1431.91   3
   1   5 -23 21770.5 1490.02   3
  -6   1 -23 22435.5 1255.11   3
   5  -6 -24 5089.84 671.129   3
  -6   5  24 5482.63 481.157   1
   1  -6  24 5411.51 558.354   2
   1   5 -24 5486.12 756.545   3
  -6   5  24 5368.09 477.061   2
  -6   1 -24 5176.63 602.911   3
  -6   1 -25 5905.79 649.018   3
  -6   5  25 6573.70 520.908   1
   5  -6 -25 5830.20 760.245   3
  -6   5  25 5372.76 494.768   2
   1   5 -25 5755.81 794.647   3
   1  -6  25 6096.72 591.626   2
  -6   5  26 401.700 149.297   2
   1  -6  26 239.383 127.995   2
  -6   1 -26 263.060 151.454   3
   5  -6 -26 199.404 147.424   3
   1   5 -26 40.7982 137.599   3
  -6   5  27 718.733 179.787   2
  -6   1 -27 1000.58 288.262   3
   1  -6  27 888.710 220.923   2
   1   5 -27 982.140 366.029   3
   5  -6 -27 1074.78 352.386   3
   1  -6  28 261.519 117.147   2
   1   5 -28 428.156 273.559   3
  -6   5  28 364.602 147.652   2
   5  -6 -28 425.580 102.314   4
  -6   1 -28 229.359 186.306   3
   5  -6 -28 400.341 196.508   3
  -6   1 -29 704.692 276.538   3
   1  -6  29 733.579 216.232   2
   5  -6 -29 1024.73 347.290   3
   1   5 -29 476.921 259.772   3
  -6   5  29 850.257 200.255   2
  -6   5  30 231.179 121.290   2
   1  -6  30 236.130 141.806   2
   5  -6 -30-10.3251 186.547   3
   1   5 -30 107.626 164.897   3
  -6   1 -30 101.617 111.421   3
   1  -6  31 273.379 140.245   2
   1   5 -31 126.028 194.502   3
  -6   1 -31 439.537 227.651   3
  -6   5  31 368.001 156.695   2
   5  -6 -31 115.246 162.774   3
   1  -6  32 808.554 223.520   2
   1   5 -32 928.905 372.414   3
  -6   1 -32 634.174 265.144   3
   5  -6 -32 764.264 321.535   3
  -6   5  32 1184.58 244.111   2
   1   5 -33 1048.83 389.994   3
   1  -6  33 1308.21 290.217   2
   5  -6 -33 918.672 355.347   3
  -6   5  33 1229.49 252.030   2
  -6   1 -33 1044.21 304.766   3
   1   5 -34 999.971 412.187   3
  -6   1 -34 1277.57 352.683   3
  -6   5  34 1110.44 245.158   2
   5  -6 -34 1123.76 409.343   3
  -6   1 -35 5358.94 702.504   3
   5  -6 -35 5385.74 883.868   3
   1   5 -35 5003.36 905.747   3
  -6   5  35 4272.01 473.152   2
   5  -6 -36 591.959 306.008   3
  -6   1 -36 992.720 323.995   3
   1   5 -36 734.955 367.336   3
  -6   5  36 787.019 207.714   2
   1   5 -37 3665.01 779.381   3
  -6   5  37 3811.07 452.207   2
   5  -6 -37 3867.12 763.088   3
  -6   1 -37 4975.30 712.519   3
  -6   1 -38 1855.77 459.551   3
   1   5 -38 933.191 400.777   3
  -6   5  38 1269.18 265.761   2
   5  -6 -38 1309.61 463.377   3
   5  -6 -39 502.930 287.908   3
  -6   5  39 688.466 199.970   2
  -6   1 -39 401.897 239.175   3
   1   5 -39 143.137 264.370   3
   1   5 -40-323.279 387.516   3
   5  -6 -40 209.574 238.492   3
  -6   1 -40 61.8768 132.799   3
   1   5 -41-81.4610 224.329   3
   5  -6 -41-168.123 268.988   3
  -6   1 -41 63.6708 138.309   3
   1   5 -42 421.582 333.685   3
  -6   1 -42 318.953 276.819   3
   5  -6 -42 325.493 274.766   3
   1   5 -43 62.3141 212.868   3
   5  -6 -43 627.409 369.370   3
  -6   1 -43-108.662 206.882   3
   5  -6 -44 285.197 287.390   3
   1   5 -44 155.413 317.340   3
  -6   1 -44 65.3659 127.725   3
  -6   1 -45 2353.51 589.383   3
   5  -6 -45 1595.10 610.147   3
   1   5 -45 1353.42 587.810   3
  -6   1 -46 10.5871 171.022   3
   5  -6 -46 139.750 208.944   3
   1   5 -46-329.910 315.799   3
   5  -6 -47 1008.43 531.953   3
  -6   1 -47 757.860 380.271   3
   5   2 -46 422.737 398.400   3
  -7   5 -46 467.056 311.681   3
   5   2 -45-231.336 355.165   3
  -7   5 -45 354.310 257.364   3
   5   2 -44 17.0383 189.607   3
  -7   5 -44 241.133 252.071   3
  -7   5 -43 228.487 226.592   3
   5   2 -43 289.239 293.768   3
   5   2 -42 914.423 525.912   3
   2  -7 -42 233.703 198.579   3
  -7   5 -42 577.981 282.578   3
  -7   5 -41-83.2950 236.670   3
   5   2 -41 355.460 387.014   3
   2  -7 -41-83.0675 134.916   3
  -7   2  41 229.550 145.768   2
   5   2 -40 1910.54 683.095   3
   2  -7 -40 1537.01 433.849   3
  -7   2  40 1810.93 358.271   2
  -7   5 -40 2259.64 531.255   3
  -7   2  39 90.4262 77.7908   2
   5   2 -39-121.540 324.253   3
   2  -7 -39 431.103 221.940   3
  -7   5 -39-56.9261 172.891   3
  -7   5 -38 2018.83 485.952   3
   5   2 -38 715.296 337.971   3
   2  -7 -38 1671.76 444.100   3
  -7   2  38 1383.97 307.150   2
  -7   5 -37 527.961 277.651   3
   5   2 -37 264.251 256.613   3
   2  -7 -37 702.866 271.585   3
  -7   2  37 421.415 184.159   2
   2  -7 -36 498.224 234.117   3
  -7   5 -36 247.323 208.846   3
  -7   2  36 286.844 141.554   2
   5   2 -36 494.045 340.742   3
  -7   2  35 558.698 189.223   2
   5   2 -35 305.854 332.470   3
  -7   5 -35 776.639 280.053   3
   2  -7 -35 801.156 258.453   3
   2  -7 -34 422.826 211.691   3
  -7   2  34 740.619 233.928   2
   5   2 -34 720.991 383.769   3
  -7   5 -34 145.918 162.570   3
  -7   2  33 269.645 136.469   2
   2  -7 -33 175.319 149.979   3
  -7   5 -33 372.960 239.783   3
   2   5  32 1817.37 351.561   1
   2  -7 -32 1692.89 374.523   3
  -7   2  32 1587.85 314.301   2
  -7   5 -32 1368.70 358.263   3
   5   2 -32 1063.65 446.906   3
  -7   2  31 1075.96 247.904   2
   5   2 -31 1283.84 522.441   3
  -7   5 -31 1388.67 364.113   3
   2  -7 -31 1287.41 315.487   3
   2   5  31 1171.66 287.479   1
   2   5  30 3763.72 487.118   1
  -7   5 -30 2862.73 494.578   3
   5   2 -30 2929.53 692.529   3
   2  -7 -30 2934.71 471.569   3
  -7   2  30 3520.33 439.754   2
   5   2 -29 2142.84 572.029   3
   2   5  29 2606.58 402.696   1
  -7   2  29 2035.94 338.142   2
  -7   5 -29 2202.67 435.507   3
   2  -7 -29 1914.71 399.409   3
   2   5  28 727.122 231.595   1
  -7   2  28 359.286 161.342   2
   2  -7 -28 265.093 124.301   3
  -7   5 -28 216.538 183.402   3
   5   2 -28 636.493 335.920   3
   5  -7  28 524.006 122.741   4
   5   2 -27 1199.50 522.221   3
   5  -7  27 1634.31 219.452   4
   2   5  27 1396.84 303.158   1
   2  -7 -27 1482.34 292.635   3
  -7   2  27 1507.32 284.739   2
  -7   5 -27 1402.12 337.137   3
   5  -7  26 6704.93 442.663   4
   5   2 -26 6582.76 981.913   3
   2  -7 -26 5996.73 590.357   3
  -7   2  26 6423.73 556.841   2
   2   5  26 6348.70 593.577   1
  -7   5 -26 6385.89 674.671   3
   2  -7 -25 937.823 218.222   3
   2   5  25 1514.59 293.555   1
  -7   2  25 1666.02 287.643   2
   5   2 -25 997.118 431.988   3
  -7   5 -25 1050.15 295.209   3
   5  -7  25 1298.28 202.005   4
   5   2 -24 7844.64 1044.35   3
   2  -7 -24 9713.39 698.894   3
   2   5  24 8749.79 700.054   1
  -7   2  24 9835.99 666.406   2
  -7   5 -24 9345.43 793.102   3
   5  -7  24 9521.23 542.815   4
   5  -7  23 791.310 161.979   4
  -7   5 -23 767.954 249.914   3
   2   5  23 877.474 222.774   1
  -7   2  23 832.814 211.395   2
   2  -7 -23 484.033 157.614   3
  -7   2  22 4811.01 456.717   2
   2   5  22 4809.04 496.573   1
  -7   5 -22 4387.99 523.453   3
   2  -7 -22 4352.00 433.306   3
   5  -7  22 4537.83 384.594   4
   5  -7  21 4638.67 390.278   4
  -7   2  21 4705.34 441.544   2
   2  -7 -21 4755.19 440.095   3
   2   5  21 4633.11 474.142   1
  -7   5 -21 4112.97 498.100   3
  -7   5 -20 443.890 57.0334   2
   2  -7 -20 687.219 169.080   3
  -7   5 -20 524.182 50.8372   2
  -7   2  20 639.146 176.039   2
  -7   5 -20 651.863 216.701   3
   2   5  20 439.542 174.572   1
   2   5  19 6757.73 583.365   1
  -7   5 -19 6869.80 296.881   2
  -7   5 -19 6731.02 229.130   2
  -7   5 -19 6675.29 632.620   3
   2  -7 -19 6667.89 479.414   3
  -7   2  19 7097.07 527.316   2
   2   5  18 4629.16 474.061   1
  -7   2  18 4716.13 427.406   2
   2  -7 -18 4843.82 393.664   3
  -7   5 -18 4452.83 280.800   2
  -7   5 -18 4637.99 528.799   3
  -7   5 -17 3399.95 256.454   2
   2  -7 -17 4011.03 342.344   3
  -7   2  17 3952.00 393.863   2
   2   5  17 3468.68 413.426   1
  -7   5 -17 3527.31 456.800   3
   2   5  16 9802.37 713.059   1
   2  -7 -16 10948.3 539.517   3
  -7   2  16 11326.3 642.115   2
  -7   5 -16 10337.7 767.955   3
  -7   5 -16 9779.09 456.020   2
   2  -7 -15 11039.5 511.380   3
  -7   2  15 11068.7 626.960   2
  -7   5 -15 10917.1 779.316   3
   2   5  15 11408.1 753.674   1
  -7   5 -14 6231.23 583.407   3
  -7   2  14 6746.42 480.807   2
   2  -7 -14 6468.06 372.750   3
   2   5  14 5916.26 556.266   1
   2   5  13 5312.80 526.258   1
  -7   2  13 5845.66 443.895   2
   2  -7 -13 5315.57 317.366   3
  -7   5 -13 4985.86 531.249   3
  -7   2  12 1294.16 214.634   2
   2   5  12 1167.35 260.726   1
   2  -7 -12 1243.87 144.244   3
  -7   5 -12 1405.06 295.505   3
  -7   5 -11 6787.50 608.133   3
   2   5  11 6872.28 606.057   1
  -7   2  11 7067.84 472.500   2
   2  -7 -11 6934.21 312.054   3
   2   5  10 1618.90 295.606   1
   2  -7 -10 1395.72 128.667   3
  -7   5 -10 1288.89 271.465   3
  -7   2  10 1601.64 238.152   2
  -7   2   9 8100.63 500.284   2
   2  -7  -9 7750.84 268.440   3
   2   5   9 8565.46 678.183   1
  -7   5  -9 8332.88 690.025   3
   5   2  -8 66253.0 1713.17   1
   2   5   8 68550.7 1927.21   1
   2  -7  -8 63749.6 652.472   3
  -7   5  -8 67967.4 1968.73   3
  -7   2   8 69479.5 1412.09   2
  -7   2   7 4892.26 382.538   2
   2   5   7 4116.91 477.019   1
   5   2  -7 4279.38 422.467   1
  -7   5  -7 4105.34 496.871   3
   2   5   6 9236.61 706.242   1
  -7   5  -6 9537.79 744.677   3
   5   2  -6 8774.39 577.619   1
  -7   2   6 9747.32 513.338   2
   2   5   5 13040.5 861.031   1
  -7   5  -5 13618.6 893.897   3
   5   2  -5 12316.4 663.337   1
  -7   2   5 13325.8 587.976   2
  -7   2   4 6669.14 414.997   2
   5   2  -4 5695.09 439.216   1
   2   5   4 6414.45 607.954   1
  -7   5  -4 5774.11 492.134   1
  -7   2   3 6263.94 398.194   2
   2   5   3 6254.71 589.647   1
  -7   5  -3 6234.72 499.854   1
   5   2  -3 5766.67 432.853   1
   2   5   2 29741.3 1310.72   1
  -7   2   2 31119.4 859.990   2
  -7   5  -2 28552.3 1068.68   1
   5   2  -2 28753.9 950.122   1
  -7   5  -1 7804.82 545.272   1
   2  -7  -1 6777.04 195.110   3
  -7   2   1 8022.83 433.484   2
   2   5   1 7725.41 666.482   1
   5   2  -1 7500.51 480.941   1
   5   2   0 20274.4 765.407   1
   2  -7   0 20008.4 397.276   3
   2   5   0 20550.0 1108.05   1
  -7   2   0 19976.4 673.739   2
  -7   5   0 20566.0 863.096   1
   2  -7   1 11745.0 744.019   2
  -7   2  -1 12090.5 517.750   2
   2   5  -1 11772.6 844.061   1
   5   2   1 11244.2 565.313   1
   2  -7   1 11833.9 342.077   3
  -7   5   1 11936.2 649.364   1
   2  -7   2 15140.2 430.536   3
   2   5  -2 14270.0 934.589   1
  -7   2  -2 14787.9 563.430   2
   5   2   2 15043.8 647.276   1
   2  -7   2 15945.1 860.746   2
  -7   5   2 14461.5 706.959   1
  -7   2  -3 13253.0 379.414   1
   2   5  -3 14198.5 942.470   1
   2  -7   3 13400.1 798.728   2
   5   2   3 13790.5 616.315   1
  -7   2  -3 13974.5 542.139   2
   2  -7   3 13758.0 446.156   3
  -7   5   3 13827.8 674.459   1
   2   5  -4 33050.1 1452.01   1
  -7   2  -4 33183.4 645.264   1
   2  -7   4 34673.2 1283.10   2
  -7   2  -4 33685.0 826.518   2
  -7   5   4 34074.3 1037.32   1
   2  -7   4 34047.0 750.588   3
   5   2   4 32619.2 934.825   1
   2  -7   5 12506.6 767.560   2
   2  -7   5 12642.3 481.374   3
  -7   5   5 12474.9 620.152   1
  -7   2  -5 12123.0 490.192   2
   2   5  -5 11528.7 886.732   1
  -7   2  -5 11197.4 397.461   1
   5   2   5 12514.0 571.725   1
   2  -7   6 1636.68 284.737   2
   5   2   6 1859.96 221.571   1
  -7   2  -6 1612.06 157.543   1
  -7   2  -6 1826.55 186.860   2
  -7   5   6 1823.06 235.093   1
   2   5  -6 1701.77 339.859   1
   2  -7   7 3298.54 401.528   2
  -7   2  -7 3117.05 228.324   1
  -7   5   7 3166.96 301.310   1
  -7   2  -7 3093.27 238.051   2
   2   5  -7 3100.80 459.697   1
   5   2   7 3038.02 286.493   1
   2  -7   8 8425.20 635.034   2
   2   5  -8 8449.22 771.918   1
   5   2   8 9341.70 494.581   1
  -7   2  -8 9080.94 404.111   2
  -7   5   8 9414.78 508.032   1
   2  -7   9 3214.72 407.767   2
   5   2   9 2738.62 277.753   1
  -7   2  -9 3086.26 233.594   2
  -7   5   9 2930.43 281.844   1
  -7   2  -9 2789.98 481.646   3
   2   5  -9 3078.02 476.279   1
  -7   2 -10 790.048 117.672   2
  -7   5  10 550.596 108.513   1
   2  -7  10 681.230 205.409   2
   5   2  10 715.843 132.531   1
  -7   2 -10 456.327 163.701   3
   2  -7  11 11850.3 774.947   2
  -7   2 -11 12822.3 1019.02   3
  -7   5  11 12443.7 569.673   1
  -7   2 -11 12445.9 453.357   2
   5   2  11 12476.9 577.851   1
   5   2  12 19266.0 726.297   1
  -7   5  12 19045.8 701.755   1
  -7   2 -12 18532.6 546.177   2
  -7   2 -12 18860.8 1217.77   3
   2  -7  12 18404.4 962.931   2
  -7   2 -13 57.9103 132.601   3
   2  -7  13 281.868 170.320   2
   5   2  13 62.1174 71.8476   1
  -7   2 -13 108.777 50.1296   2
  -7   5  13 97.0135 60.6008   1
   2   5 -13 107.410 126.149   3
   5   2  14 15279.7 675.965   1
  -7   5  14 15387.4 638.091   1
  -7   2 -14 14871.2 475.654   2
   2   5 -14 14006.8 1156.45   3
  -7   2 -14 15382.7 1093.57   3
   2  -7  14 14874.7 883.787   2
   2  -7  15 8857.64 686.344   2
   5   2  15 9952.75 549.137   1
  -7   2 -15 8948.28 358.919   2
   2   5 -15 8832.23 914.771   3
  -7   5  15 9346.02 500.358   1
  -7   2 -15 8590.17 809.643   3
  -7   2 -16 890.751 302.634   3
   2  -7  16 920.000 226.851   2
   5   2  16 843.488 173.647   1
  -7   5  16 785.966 155.492   1
   2   5 -16 635.640 270.331   3
  -7   2 -16 890.045 106.369   2
   5  -7 -17 1487.39 303.955   3
  -7   2 -17 1193.14 98.7307   2
   5   2  17 1468.99 223.365   1
  -7   5  17 1371.53 198.567   1
   2  -7  17 1489.03 282.349   2
   2   5 -17 1322.32 329.092   3
  -7   2 -17 1101.11 306.410   3
  -7   5  18 4480.54 364.493   1
   2  -7  18 4516.47 505.161   2
   2   5 -18 3334.63 572.737   3
   5   2  18 4688.89 407.647   1
   5  -7 -18 4185.65 523.865   3
  -7   2 -18 4057.77 579.542   3
  -7   5  19 8797.01 516.148   1
   2   5 -19 7616.02 892.573   3
   5  -7 -19 8350.41 758.453   3
   5   2  19 8682.17 576.266   1
   2  -7  19 8127.90 674.549   2
  -7   2 -19 7607.05 756.105   3
  -7   2 -20 6739.18 703.922   3
   5   2  20 8115.71 556.486   1
   5  -7 -20 8707.29 791.879   3
   2   5 -20 7930.89 928.473   3
   2  -7  20 7962.67 677.268   2
  -7   5  20 8274.99 520.799   1
   5  -7 -20 7088.65 464.226   4
   5  -7 -21 1944.37 241.886   4
   5   2  21 2734.53 341.679   1
  -7   5  21 2460.24 297.207   1
   5  -7 -21 2261.00 407.327   3
   2  -7  21 2488.37 384.353   2
   2   5 -21 1911.92 466.755   3
  -7   5  21 2492.02 354.515   2
  -7   2 -21 2212.92 399.706   3
  -7   5  22 3368.60 362.407   1
   5  -7 -22 3234.57 311.035   4
   5  -7 -22 3389.54 515.841   3
   2  -7  22 3102.40 435.464   2
   2   5 -22 3223.22 612.298   3
  -7   2 -22 2745.38 464.663   3
  -7   5  22 3424.06 412.249   2
  -7   5  23 17196.5 875.946   2
   2  -7  23 15572.4 970.310   2
   5  -7 -23 14714.3 659.132   4
   5  -7 -23 16700.0 1175.84   3
  -7   2 -23 15650.1 1073.99   3
   2   5 -23 16330.9 1392.62   3
  -7   2 -24 2560.26 451.771   3
   5  -7 -24 2156.91 254.089   4
   5  -7 -24 2490.53 470.281   3
   2   5 -24 2280.86 546.700   3
  -7   5  24 2449.55 340.405   2
   2  -7  24 1864.07 346.719   2
   2  -7  25 2727.91 420.865   2
   2   5 -25 2430.96 551.869   3
  -7   2 -25 2434.25 443.077   3
   5  -7 -25 3231.91 545.384   3
  -7   5  25 2731.47 367.043   2
   5  -7 -25 2614.54 271.324   4
   2   5 -26 248.848 208.138   3
   5  -7 -26 152.415 79.2959   4
   2  -7  26 389.855 154.071   2
  -7   5  26 99.6080 86.6407   2
   5  -7 -26 87.6350 106.065   3
  -7   2 -26 236.926 179.787   3
   5  -7 -27 4882.88 702.159   3
   2  -7  27 5028.34 565.267   2
  -7   2 -27 4325.22 594.045   3
   2   5 -27 5471.65 858.763   3
  -7   5  27 4558.07 465.986   2
   2   5 -28 117.830 193.957   3
  -7   2 -28 112.779 167.915   3
   5  -7 -28-28.0427 112.052   3
   2  -7  28 139.621 129.351   2
  -7   5  28 163.449 118.547   2
   2  -7  29 71.8588 125.121   2
  -7   5  29 204.542 134.236   2
  -7   2 -29 41.1318 105.431   3
   5  -7 -29 134.444 136.120   3
   2   5 -29 157.353 209.694   3
   2   5 -30 768.383 349.974   3
   2  -7  30 1057.07 257.312   2
   5  -7 -30 611.899 264.832   3
  -7   2 -30 689.605 269.336   3
  -7   5  30 1007.24 241.870   2
  -7   5  31 264.132 133.112   2
   2  -7  31 221.518 126.720   2
  -7   2 -31 413.255 230.940   3
   5  -7 -31 154.681 180.948   3
   2   5 -31 580.063 318.594   3
   2  -7  32 4817.42 554.883   2
  -7   5  32 4149.46 495.236   2
   5  -7 -32 4139.66 710.890   3
   2   5 -32 4683.91 878.890   3
  -7   2 -32 5105.13 686.009   3
  -7   5  33 1807.17 316.013   2
  -7   2 -33 1410.00 371.167   3
   2   5 -33 1650.88 524.515   3
   5  -7 -33 1688.33 468.199   3
   2   5 -34 4765.77 916.860   3
  -7   2 -34 4826.76 685.288   3
   5  -7 -34 4114.00 739.716   3
  -7   5  34 5379.24 548.381   2
   2   5 -35 4075.78 856.746   3
  -7   2 -35 5486.89 733.434   3
  -7   5  35 4185.96 489.496   2
   5  -7 -35 4172.55 748.774   3
  -7   2 -36 3491.41 600.403   3
   5  -7 -36 3563.47 710.846   3
  -7   5  36 3475.51 449.545   2
   2   5 -36 2929.39 708.772   3
   2   5 -37 1270.29 465.240   3
  -7   5  37 1315.00 282.972   2
  -7   2 -37 1651.80 423.947   3
   5  -7 -37 1394.82 468.471   3
   5  -7 -38 857.061 382.053   3
   2   5 -38 891.698 411.929   3
  -7   5  38 952.835 243.727   2
  -7   2 -38 1842.18 461.498   3
  -7   5  39 356.774 136.966   2
   5  -7 -39 643.395 339.695   3
   2   5 -39 601.352 279.708   3
  -7   2 -39 423.624 232.592   3
  -7   2 -40 182.949 152.412   3
  -7   5  40 106.446 118.863   2
   2   5 -40 147.577 198.236   3
   5  -7 -40-93.4179 249.745   3
   2   5 -41 262.751 255.528   3
   5  -7 -41 203.258 255.275   3
  -7   2 -41 479.120 246.634   3
  -7   2 -42 286.298 194.179   3
   5  -7 -42 404.954 251.120   3
   2   5 -42 194.661 256.165   3
  -7   2 -43 469.864 298.218   3
   2   5 -43 383.433 279.418   3
   2   5 -44 539.830 406.642   3
  -7   2 -44 1034.48 404.826   3
  -7   2 -45 587.988 327.133   3
   2   5 -45 485.453 355.814   3
  -7   2 -46 115.486 152.590   3
   2   5 -46 74.5603 174.256   3
  -8   5 -45 191.289 217.889   3
  -8   5 -44 262.725 196.974   3
  -8   5 -43-407.757 253.918   3
  -8   5 -42 1131.99 396.895   3
  -8   3  41 1839.02 378.655   2
  -8   5 -41 1902.66 492.778   3
  -8   3  40 130.652 143.885   2
  -8   5 -40 340.443 239.921   3
  -8   5 -39 491.323 270.916   3
  -8   3  39 235.101 138.417   2
   5   3 -39 567.808 388.357   3
  -8   3  38 3245.71 484.311   2
  -8   5 -38 4006.72 668.282   3
   5   3 -38 3317.69 866.576   3
   3  -8 -37 812.085 314.347   3
  -8   5 -37 1388.39 398.494   3
  -8   3  37 1287.96 306.754   2
   5   3 -37 1254.70 569.753   3
  -8   3  36 762.317 239.561   2
   3  -8 -36 664.981 266.943   3
   5   3 -36 266.149 332.367   3
  -8   5 -36 1396.61 385.789   3
  -8   5 -35 758.932 280.841   3
   3  -8 -35 412.149 217.708   3
   5   3 -35 621.147 370.690   3
  -8   3  35 543.434 191.130   2
  -8   3  34 1027.93 267.666   2
   3  -8 -34 1137.93 335.960   3
  -8   5 -34 1660.57 407.145   3
  -8   5 -33 2063.64 461.835   3
   3  -8 -33 1575.84 383.572   3
   5   3 -33 700.391 313.934   3
  -8   3  33 1964.68 357.358   2
   5   3 -32 809.737 424.786   3
   3  -8 -32 784.665 291.702   3
  -8   3  32 941.628 258.030   2
  -8   5 -32 821.188 301.156   3
   3  -8 -31 1027.83 306.227   3
   3   5  31 1043.40 279.063   1
   5   3 -31 1431.44 580.925   3
  -8   3  31 1106.38 260.061   2
  -8   5 -31 1251.37 347.310   3
  -8   3  30 1760.89 325.997   2
   3  -8 -30 1560.66 357.714   3
   3   5  30 2029.52 364.305   1
   5   3 -30 1380.97 514.193   3
  -8   5 -30 1636.75 401.084   3
   3   5  29 5556.96 586.647   1
   3  -8 -29 5312.31 628.723   3
  -8   5 -29 5093.27 650.702   3
  -8   3  29 5080.15 539.846   2
   3   5  28 4062.27 497.439   1
  -8   3  28 3462.41 444.106   2
  -8   5 -28 2917.39 491.055   3
   5  -8  28 3031.98 320.413   4
   3  -8 -28 3584.61 505.626   3
   3   5  27 7224.83 637.362   1
  -8   5 -27 6032.17 694.527   3
  -8   3  27 5194.91 529.563   2
   3  -8 -27 5260.06 598.648   3
   5  -8  27 5616.55 440.485   4
  -8   5 -26 3094.10 499.061   3
  -8   3  26 3406.62 430.391   2
   3  -8 -26 3158.89 456.481   3
   3   5  26 3490.67 445.152   1
   5  -8  26 3012.58 327.199   4
   3   5  25 323.224 151.706   1
   5  -8  25 252.056 104.993   4
  -8   5 -25 220.013 163.654   3
   3  -8 -25 339.967 152.553   3
  -8   3  25 249.779 149.402   2
   5  -8  24 2115.19 277.126   4
   3  -8 -24 2034.14 342.280   3
   3   5  24 2112.90 346.134   1
  -8   3  24 1820.43 311.581   2
  -8   5 -24 1418.22 331.820   3
   3   5  23 4717.47 497.965   1
   3  -8 -23 4636.21 496.315   3
  -8   3  23 4640.54 481.298   2
  -8   5 -23 3714.38 513.551   3
  -8   3  22 2579.03 352.146   2
  -8   5 -22 2411.75 425.169   3
   3   5  22 2660.21 378.723   1
   3  -8 -22 2545.87 360.922   3
   3   5  21 2253.61 344.543   1
   3  -8 -21 1751.23 290.886   3
  -8   3  21 1679.04 277.651   2
  -8   5 -21 1655.60 333.569   3
  -8   5 -20 5983.40 641.485   3
   3   5  20 6987.00 598.175   1
   3  -8 -20 7038.74 550.647   3
  -8   3  20 6904.57 556.775   2
  -8   3  19 403.285 166.962   2
   3   5  19 349.746 155.699   1
   3  -8 -19 330.666 134.068   3
  -8   5 -19 257.155 48.5522   2
  -8   5 -19 443.565 178.826   3
   3   5  18 18646.1 984.565   1
  -8   5 -18 18359.3 437.292   2
  -8   3  18 19329.0 899.412   2
   3  -8 -18 18419.1 820.215   3
  -8   5 -18 18254.2 1105.75   3
   3   5  17 1107.97 230.728   1
  -8   3  17 1572.89 274.074   2
  -8   5 -17 873.418 250.136   3
   3  -8 -17 1266.57 207.804   3
  -8   5 -17 1384.90 131.062   2
  -8   5 -16 14220.5 981.379   3
   3  -8 -16 16565.4 703.622   3
  -8   3  16 16223.9 802.008   2
   3   5  16 16667.0 912.075   1
  -8   5 -16 16630.3 481.789   2
   3  -8 -15 2079.04 260.462   3
   3   5  15 2037.21 306.789   1
  -8   5 -15 2905.29 453.130   3
  -8   5 -15 2638.29 202.446   2
  -8   3  15 2740.01 340.660   2
   3   5  14 14801.8 868.978   1
  -8   5 -14 13723.0 961.253   3
   3  -8 -14 14117.2 579.918   3
  -8   3  14 14181.3 738.213   2
   3  -8 -13 7651.75 397.474   3
   3   5  13 8313.96 673.176   1
  -8   5 -13 7999.11 743.539   3
  -8   3  13 8674.19 565.225   2
   3   5  12 13828.2 863.194   1
  -8   3  12 13873.0 708.155   2
   3  -8 -12 13597.8 471.718   3
  -8   5 -12 13469.3 969.851   3
  -8   3  11 24705.0 930.118   2
  -8   5 -11 24274.7 1304.94   3
   3   5  11 24286.3 1140.95   1
   5   3 -10 10780.1 801.692   1
  -8   5 -10 10180.6 856.908   3
   3   5  10 10183.1 751.685   1
  -8   3  10 10796.0 607.244   2
   5   3  -9 5630.66 564.471   1
  -8   3   9 5536.03 429.253   2
   3   5   9 5186.11 529.764   1
  -8   5  -9 5330.42 618.068   3
  -8   3   8 2036.17 262.424   2
   3   5   8 1762.58 320.613   1
   5   3  -8 1947.75 335.125   1
  -8   5  -8 2459.14 432.479   3
   3   5   7 1448.39 284.504   1
  -8   5  -7 1295.22 302.781   3
  -8   3   7 1595.84 233.526   2
   5   3  -7 1283.74 260.972   1
   3   5   6 12531.6 843.470   1
  -8   5  -6 13884.4 1048.81   3
   5   3  -6 12085.8 764.028   1
  -8   3   6 13029.6 629.292   2
  -8   3   5 4980.54 384.512   2
   5   3  -5 4895.09 475.135   1
   3   5   5 5243.63 552.385   1
   5   3  -4 1844.65 287.102   1
   3   5   4 2057.61 350.607   1
  -8   5  -4 1846.97 271.232   1
  -8   3   4 2210.64 256.638   2
  -8   5  -3 11063.7 657.789   1
  -8   3   3 10775.1 544.925   2
   3   5   3 10776.3 795.002   1
   5   3  -3 10808.0 680.771   1
   5   3  -2 4330.38 425.069   1
  -8   3   2 4431.52 344.772   2
   3   5   2 4334.35 502.875   1
  -8   5  -2 4812.32 419.477   1
   3   5   1 1045.53 254.823   1
  -8   5  -1 1321.29 221.659   1
   5   3  -1 1154.95 221.082   1
  -8   3   1 1471.16 196.654   2
   3   5   0 9546.22 764.220   1
  -8   5   0 10609.7 600.859   1
  -8   3   0 9831.17 499.280   2
   5   3   0 10154.5 634.728   1
  -8   3  -1 2024.55 227.456   2
   5   3   1 2200.93 294.813   1
  -8   5   1 2382.46 270.706   1
   3   5  -1 2010.55 345.649   1
   3  -8   1 1355.19 126.166   3
   3   5  -2 8444.23 722.310   1
  -8   5   2 9121.42 519.821   1
  -8   3  -2 8825.45 457.788   2
   3  -8   2 8037.12 326.173   3
   5   3   2 8887.29 583.881   1
  -8   3  -3 6242.47 326.204   1
  -8   3  -3 6172.11 228.696   1
   5   3   3 6284.36 484.378   1
   3  -8   3 6322.43 317.799   3
  -8   5   3 7104.64 436.940   1
  -8   3  -3 6499.37 390.587   2
   3   5  -3 6707.56 656.019   1
   5   3   4 6810.76 510.341   1
  -8   3  -4 6589.04 255.448   1
   3   5  -4 6538.03 656.965   1
  -8   5   4 6968.43 422.278   1
  -8   3  -4 7108.55 399.278   2
   3  -8   4 6055.88 335.855   3
   3  -8   5 192.313 60.8018   3
  -8   3  -5 198.014 53.5676   1
  -8   3  -5 320.312 84.0117   2
   3   5  -5 253.415 149.563   1
  -8   5   5 238.445 71.3667   1
   5   3   5 318.621 107.252   1
  -8   3  -6 4607.45 312.466   2
  -8   3  -6 4745.28 249.394   1
   5   3   6 4890.73 423.579   1
  -8   5   6 4856.20 329.802   1
   3   5  -6 4709.78 575.196   1
  -8   5   7 11590.2 494.779   1
   3   5  -7 11359.6 907.233   1
  -8   3  -7 10240.1 387.900   1
  -8   3  -7 10555.7 471.197   2
   5   3   7 11230.5 629.807   1
   3  -8   7 12141.1 808.487   2
   3   5  -8 17085.4 1128.00   1
   3  -8   8 18679.4 1005.43   2
  -8   5   8 18653.8 620.123   1
   5   3   8 19103.5 813.213   1
  -8   3  -8 17579.9 599.298   2
  -8   3  -9 2619.98 504.740   3
  -8   5   9 2714.16 233.489   1
   5   3   9 2678.79 306.050   1
   3   5  -9 2561.48 462.206   1
  -8   3  -9 2739.17 231.439   2
   3  -8   9 3600.28 451.156   2
  -8   5  10 7926.64 395.852   1
   3   5 -10 8013.14 788.311   1
  -8   3 -10 7945.97 390.155   2
   3  -8  10 7910.04 657.104   2
   5   3  10 7384.59 519.384   1
  -8   3 -10 8345.49 896.147   3
  -8   3 -11 2964.80 520.562   3
   3  -8  11 3209.98 434.221   2
  -8   3 -11 3002.23 236.407   2
   3   5 -11 2926.44 493.318   1
  -8   5  11 3514.74 267.999   1
   5   3  11 3072.15 322.526   1
  -8   5  12 4115.49 294.771   1
   5   3  12 3699.35 362.609   1
  -8   3 -12 4037.27 268.877   2
  -8   3 -12 4972.51 668.121   3
   3  -8  12 4333.92 499.407   2
   3  -8  13 19595.9 1048.14   2
   5   3  13 19992.9 833.142   1
  -8   3 -13 18310.6 558.698   2
  -8   3 -13 18587.5 1276.81   3
  -8   5  13 18821.8 630.052   1
  -8   5  14 3276.64 271.383   1
   5   3  14 2710.58 307.706   1
  -8   3 -14 2956.80 218.140   2
   3  -8  14 3061.93 427.488   2
  -8   3 -14 2995.53 523.071   3
   5   3  15 1303.87 224.833   1
  -8   5  15 1491.98 192.539   1
  -8   3 -15 1594.70 155.972   2
  -8   3 -15 1179.23 314.026   3
   3  -8  15 1283.12 283.804   2
   5   3  16 1099.88 208.901   1
  -8   3 -16 956.914 119.368   2
  -8   5  16 1119.71 239.316   2
  -8   5  16 1087.30 173.652   1
  -8   3 -16 1168.40 339.673   3
   3  -8  16 828.178 234.454   2
  -8   5  17 10710.5 541.149   1
  -8   3 -17 10356.3 368.408   2
   3  -8  17 9679.72 764.708   2
  -8   5  17 10664.9 688.330   2
  -8   3 -17 9250.37 875.913   3
   5   3  17 10100.6 606.978   1
   3  -8  18 8266.52 707.308   2
  -8   5  18 9447.04 513.207   1
  -8   5  18 9156.71 642.475   2
   5   3  18 8464.75 570.976   1
  -8   3 -18 8473.60 278.452   2
  -8   3 -18 8566.52 826.297   3
  -8   5  19 1931.88 302.548   2
  -8   3 -19 1852.97 385.084   3
   3  -8  19 1355.38 285.917   2
   5  -8 -19 1364.23 290.184   3
   5   3  19 1781.26 270.253   1
   3   5 -19 1232.90 346.593   3
  -8   3 -20 33.9224 198.042   3
   3  -8  20 174.069 110.031   2
   3   5 -20-20.2194 283.322   3
   5  -8 -20 90.7873 76.3416   3
   5   3  20 207.328 118.538   1
  -8   5  20 103.461 112.331   2
   5   3  21 44.4938 85.2789   1
   3   5 -21 143.686 194.899   3
   3  -8  21-33.1236 77.0531   2
   5  -8 -21-25.5930 100.591   3
  -8   3 -21-122.949 184.197   3
  -8   5  21-143.462 124.353   2
  -8   3 -22 7554.59 791.909   3
   3  -8  22 7859.79 696.783   2
  -8   5  22 7563.47 603.031   2
   5  -8 -22 7207.34 732.793   3
   5   3  22 7558.25 583.392   1
   3   5 -22 7486.23 987.802   3
  -8   5  23 2047.78 321.442   2
   3   5 -23 1333.44 447.077   3
  -8   3 -23 1953.30 413.918   3
   3  -8  23 1884.41 352.261   2
   5   3  23 2523.31 349.706   1
   5  -8 -23 1951.69 391.899   3
   5  -8 -23 2078.47 270.087   4
   5  -8 -24 7196.08 772.419   3
   3  -8  24 6666.37 657.217   2
   5  -8 -24 7063.96 490.526   4
   3   5 -24 7710.09 1050.56   3
   5   3  24 7796.86 620.591   1
  -8   5  24 7016.06 596.391   2
  -8   3 -24 6514.84 712.709   3
  -8   5  25 1260.98 267.253   2
   5   3  25 1451.91 282.958   1
   5  -8 -25 928.428 179.043   4
   3  -8  25 1602.35 335.647   2
  -8   3 -25 792.405 248.247   3
   3   5 -25 720.193 354.150   3
   5  -8 -25 1170.30 316.128   3
  -8   5  26 833.241 221.784   2
   3   5 -26 594.078 285.012   3
   5  -8 -26 750.614 254.417   3
   5  -8 -26 618.726 144.966   4
   3  -8  26 808.521 235.267   2
  -8   3 -26 748.149 264.931   3
   3  -8  27 1503.25 320.861   2
  -8   3 -27 901.137 286.713   3
   5  -8 -27 1560.44 222.429   4
  -8   5  27 977.852 236.754   2
   5  -8 -27 1203.45 326.666   3
   3   5 -27 1648.20 504.198   3
  -8   5  28 215.353 129.275   2
   3  -8  28 510.885 197.000   2
  -8   3 -28 77.4507 99.8914   3
   5  -8 -28 305.999 104.717   4
   5  -8 -28 149.028 89.6604   3
   3   5 -28 150.345 180.292   3
   3   5 -29 411.278 322.885   3
   5  -8 -29 483.482 223.517   3
   3  -8  29 744.384 236.334   2
  -8   5  29 401.015 155.552   2
  -8   3 -29 543.722 229.537   3
   3  -8  30 1872.92 353.135   2
  -8   5  30 1592.04 301.166   2
   3   5 -30 1111.72 444.949   3
   5  -8 -30 1552.96 404.798   3
  -8   3 -30 1632.28 394.475   3
  -8   3 -31 883.071 283.950   3
   5  -8 -31 813.892 323.136   3
   3   5 -31 200.715 197.084   3
   3  -8  31 615.619 218.759   2
  -8   5  31 949.076 247.454   2
   5  -8 -32 871.106 330.989   3
  -8   5  32 774.582 221.430   2
   3   5 -32 643.547 305.293   3
  -8   3 -32 1033.54 310.454   3
   5  -8 -33 1350.06 412.120   3
   3   5 -33 1340.82 510.365   3
  -8   3 -33 1058.90 319.764   3
  -8   5  33 1371.74 292.924   2
   3   5 -34 91.3899 158.130   3
   5  -8 -34 45.9987 135.942   3
  -8   5  34 216.764 114.536   2
  -8   3 -34 213.055 180.217   3
   5  -8 -35 457.231 259.745   3
  -8   5  35 248.342 151.226   2
   3   5 -35-2.94984 157.305   3
  -8   3 -35 100.150 165.987   3
   5  -8 -36 131.184 172.549   3
   3   5 -36-13.7079 267.976   3
  -8   3 -36 692.105 304.178   3
  -8   5  36 431.951 178.079   2
  -8   5  37 3341.58 475.805   2
   5  -8 -37 3530.76 698.386   3
   3   5 -37 3365.09 878.359   3
  -8   3 -37 3188.96 592.796   3
   3   5 -38 684.896 425.456   3
  -8   3 -38 519.408 276.443   3
  -8   5  38 5.39710 102.104   2
  -8   3 -39 879.859 344.520   3
   3   5 -39 974.975 490.449   3
  -8   5  39 753.767 234.938   2
  -8   3 -40 1328.86 388.301   3
  -8   5  40 1341.44 314.838   2
   3   5 -40 1736.84 659.918   3
  -8   3 -41 2200.41 523.729   3
   3   5 -41 1383.38 597.004   3
  -8   5  41 1781.19 366.987   2
   3   5 -42 331.645 344.787   3
  -8   3 -42 847.037 367.686   3
  -8   3 -43 891.737 370.059   3
   3   5 -43 873.787 509.675   3
   3   5 -44 674.576 416.784   3
  -8   3 -44 572.921 301.765   3
   3   5 -45-769.706 489.006   3
  -8   3 -45 316.998 258.899   3
  -9   5 -44-142.351 171.279   3
  -9   5 -43 450.068 303.768   3
  -9   4  42-109.130 124.924   2
  -9   5 -42 62.6000 135.864   3
  -9   5 -41 411.953 269.061   3
  -9   4  41 194.207 150.034   2
  -9   5 -40 306.254 224.473   3
  -9   4  40 611.365 232.498   2
  -9   5 -39 321.386 230.467   3
  -9   4  39 348.547 194.610   2
  -9   4  38 276.219 155.453   2
  -9   5 -38 535.036 285.815   3
  -9   5 -37 702.863 288.643   3
  -9   4  37 840.067 261.443   2
  -9   4  36 99.3410 104.990   2
  -9   5 -36 74.9936 145.766   3
  -9   4  35 1718.60 357.634   2
  -9   5 -35 2099.60 473.493   3
  -9   5 -34 1543.63 390.535   3
  -9   4  34 1461.17 329.232   2
  -9   4  33 262.408 173.226   2
  -9   5 -33 594.962 252.980   3
  -9   4  32 197.898 90.1976   2
  -9   5 -32 582.880 276.639   3
  -9   5 -31 367.407 220.410   3
  -9   4  31 321.408 130.187   2
   4   5  31 702.163 241.173   1
   4  -9 -30 267.194 165.043   3
  -9   4  30 86.6982 106.902   2
  -9   5 -30 147.974 176.588   3
   4   5  30 416.869 192.385   1
   4  -9 -29 2802.80 477.893   3
  -9   5 -29 3029.03 520.188   3
   4   5  29 3625.83 484.015   1
  -9   4  29 2924.34 420.439   2
   4   5  28 739.503 235.719   1
   4  -9 -28 442.567 173.324   3
  -9   5 -28 445.777 222.973   3
   5  -9  28 370.343 127.550   4
  -9   4  28 525.307 196.161   2
   4  -9 -27 738.759 246.971   3
   5  -9  27 649.071 173.174   4
  -9   4  27 795.904 234.939   2
  -9   5 -27 865.331 283.840   3
   4   5  27 1111.70 278.077   1
   4  -9 -26 609.936 223.426   3
  -9   5 -26 713.755 260.433   3
   4   5  26 837.812 233.970   1
  -9   4  26 766.165 224.993   2
   4  -9 -25 7186.98 704.760   3
  -9   5 -25 6970.23 756.540   3
   4   5  25 7515.03 647.246   1
  -9   4  25 6846.96 617.750   2
  -9   5 -24 3116.24 512.299   3
  -9   4  24 2889.50 402.080   2
   4   5  24 3196.84 433.186   1
   4  -9 -24 3060.64 439.076   3
   4   5  23 13640.5 854.994   1
   4  -9 -23 13602.5 897.341   3
  -9   4  23 13365.7 849.868   2
  -9   5 -23 12569.9 1003.52   3
   4   5  22 4214.23 490.460   1
   4  -9 -22 3632.93 450.954   3
  -9   4  22 4631.77 494.978   2
  -9   5 -22 3988.28 575.249   3
   4   5  21 5843.92 554.655   1
   4  -9 -21 6026.68 552.880   3
  -9   5 -21 5831.18 682.035   3
  -9   4  21 6420.73 570.888   2
  -9   5 -20 745.060 224.823   3
   4   5  20 902.111 226.284   1
  -9   4  20 1446.85 288.862   2
   4  -9 -20 1145.50 245.920   3
   4   5  19 20.1554 102.333   1
  -9   4  19 108.456 97.8890   2
   4  -9 -19 52.0069 63.3511   3
  -9   5 -19 196.278 48.9723   2
  -9   5 -19 110.990 164.923   3
   4  -9 -18 4645.43 433.992   3
  -9   5 -18 4655.34 247.483   2
  -9   4  18 5032.31 487.726   2
  -9   5 -18 4501.76 581.829   3
   4   5  18 4770.77 491.834   1
   4  -9 -17 3122.27 329.479   3
  -9   5 -17 3109.12 219.343   2
  -9   5 -17 3658.63 551.387   3
   4   5  17 2889.16 392.176   1
  -9   4  17 3247.61 397.909   2
  -9   4  16 15662.4 834.479   2
   4   5  16 14665.2 874.284   1
  -9   5 -16 14266.3 1074.25   3
  -9   5 -16 15330.7 501.352   2
  -9   5 -15 6046.83 326.375   2
  -9   4  15 6069.70 522.737   2
   4   5  15 5879.89 547.086   1
  -9   5 -15 5624.37 689.553   3
  -9   4  14 8413.62 603.594   2
   4   5  14 8404.90 662.676   1
  -9   5 -14 8349.01 834.827   3
  -9   5 -14 8196.07 395.256   2
  -9   4  13 578.504 185.656   2
   5   4 -13 394.226 162.522   1
  -9   5 -13 518.717 235.044   3
  -9   5 -13 509.364 108.282   2
   4   5  13 834.370 243.022   1
  -9   4  12 13130.8 722.636   2
  -9   5 -12 13151.7 529.968   2
   4   5  12 13620.3 857.869   1
   5   4 -12 12104.8 990.018   1
  -9   5 -12 14335.8 1116.68   3
  -9   5 -11 5315.65 340.725   2
   5   4 -11 5573.96 650.166   1
  -9   5 -11 6335.92 748.173   3
  -9   4  11 5526.59 476.023   2
   4   5  11 5510.30 551.205   1
  -9   4  10 45.5900 83.4667   2
  -9   5 -10 91.8720 63.0261   2
   4   5  10 58.0768 99.8462   1
  -9   5 -10-117.980 210.166   3
   5   4 -10 14.6620 75.8306   1
  -9   5  -9 5578.31 362.770   2
   5   4  -9 5088.51 595.461   1
  -9   5  -9 6005.63 756.586   3
   4   5   9 4995.85 532.202   1
  -9   4   9 4640.93 421.375   2
   5   4  -8 2969.67 440.461   1
  -9   5  -8 2438.55 469.143   3
  -9   5  -8 3147.33 278.043   2
  -9   4   8 3108.28 337.064   2
   4   5   8 3031.29 419.805   1
   4   5   7 27.1700 106.868   1
  -9   5  -7 343.213 101.951   2
  -9   4   7 558.166 141.470   2
   5   4  -7 225.291 113.764   1
  -9   5  -7-156.710 279.771   3
   4   5   6 2558.13 374.404   1
  -9   5  -6 2281.88 256.531   2
   5   4  -6 2038.39 342.631   1
  -9   4   6 2404.63 290.367   2
  -9   4   5 5147.95 420.548   2
   4   5   5 5094.27 545.058   1
  -9   5  -5 5437.91 486.087   1
   5   4  -5 4627.67 521.067   1
   5   4  -4 2044.17 329.254   1
   4   5   4 2208.82 358.761   1
  -9   4   4 2594.56 299.995   2
  -9   5  -4 2185.75 296.499   1
   5   4  -3 11983.2 804.937   1
  -9   5  -3 13294.7 704.267   1
   4   5   3 11338.6 820.957   1
  -9   4   3 12503.4 632.208   2
  -9   4   2 8164.95 508.316   2
   5   4  -2 7487.36 628.311   1
  -9   5  -2 8680.67 545.987   1
   4   5   2 7689.12 682.575   1
  -9   5  -1 7772.57 491.206   1
  -9   4   1 7039.64 464.362   2
   5   4  -1 7282.29 612.590   1
   4   5   1 6409.65 621.021   1
  -9   5   0 16023.3 666.683   1
   5   4   0 14327.6 852.758   1
  -9   4   0 14764.7 654.369   2
   4   5   0 14023.1 928.811   1
   5   4   1 8140.73 639.567   1
  -9   5   1 9682.24 480.296   1
   4   5  -1 8026.97 709.383   1
  -9   4  -1 8322.35 496.213   2
  -9   4  -2 7790.00 462.685   2
   4   5  -2 6732.42 660.047   1
  -9   4  -2 8213.62 376.910   1
  -9   4  -2 6469.98 198.616   1
  -9   5   2 7399.53 385.457   1
   5   4   2 7113.69 592.075   1
   5   4   3 20986.3 1004.38   1
  -9   5   3 22972.1 619.536   1
  -9   4  -3 19468.2 389.648   1
  -9   4  -3 22409.0 734.900   1
  -9   4  -3 21622.4 756.931   2
   4  -9   3 17914.3 578.341   3
   4   5  -3 19944.4 1142.70   1
  -9   4  -4 6445.39 412.204   2
  -9   5   4 6736.39 308.709   1
  -9   4  -4 5998.79 236.804   1
   5   4   4 6631.66 565.231   1
   4   5  -4 6196.73 635.440   1
  -9   4  -4 7020.38 446.230   1
   4  -9   4 6112.56 370.257   3
   5   4   5 236.828 102.279   1
  -9   4  -5 322.433 98.8833   2
   4   5  -5 472.764 192.061   1
  -9   5   5 348.879 64.3448   1
   4  -9   5 333.317 99.8301   3
  -9   4  -5 417.074 69.3238   1
   4   5  -6 1920.71 370.594   1
  -9   5   6 2126.17 161.169   1
  -9   4  -6 1941.89 218.571   2
   5   4   6 1851.35 297.710   1
  -9   4  -6 1919.00 154.237   1
  -9   5   7 2484.02 174.022   1
   5   4   7 2509.74 333.386   1
[truncated: 1,778,201 more chars]
